# Supplementary material for: Map-based cloning of the APRR2 gene controlling green stigma in bitter gourd (Momordica charantia)
Source: Front Plant Sci. 2023 May 10;14:1128926. doi: 10.3389/fpls.2023.1128926 (PMC10208069; doi:10.3389/fpls.2023.1128926)
Supplement: Supplementary file 2 [file Table_1.xlsx]

## Sheet: Table S1
Table S1 Information of molecular markers and primers used in present study.
Name	Forward sequence	Reserve sequence	Pseudochromosome	Position	Usage
ST1	AACATCCTCCACCATCCCTA	ACCTCATATCCTTGTCAATGGGA	MC06	23448167	Conducting linkage analysis and fine mapping
ST2	GGAGAGAGAGAAACACCCCA	TTGGGTTTGAATGACAGGCA	MC06	23494055
ST3	TGTTAGAACTTCACAAACAGGGA	TCTAACTAACTTGGGCCTGCA	MC06	23535840
ST4	CACACTTTGCCAATAAAACAGCT	GCAGAAGAGACATGGTGGAGAT	MC06	23657686
ST5	ACCCATGACATTAAATTTCCGTG	TCTGGTCACATTCTTCAGCTTA	MC06	23773143
ST6	GGGTGGTCAACTCTTCCTTTC	CCGATCAAGTTAAACCCTCCC	MC06	23818676
ST7	CCTCAAAATCTGTGTGGCCC	TTATGACTGCAAACTCCGCC	MC06	23857324
ST8	CACTGAACACTAGAGGTAGGCT	TGTAGAAATTTGGCCTCTTCCT	MC06	23890979
ST9	CCACAGGAAGGAGAGAGTCA	TCTTCAATGGAGGGTCTCGC	MC06	23981554
ST10	ACCTGTGCGTTTGATTGATGA	CTGAGGGCGGGTTGGTAG	MC06	24064276
ST11	GCAGAAGAAGAGGTGACGATT	GTTTTCACTTTCAGCCGATCC	MC06	24117810
ST12	TTGATGGGATGTATGCGCAC	CCCATGGAAAAGTAAAACTCACA	MC06	24161382
ST13	AACGTGGTCCAATGTGTCAG	TCCAACGCGACAATAAACAAA	MC06	24190785
ST14	TGGATGTAGGTTAAGTTGGTGTG	TCGTAACCATACCAAACAAGACT	MC06	24215455
ST15	ACTTTGCAATGGTCTTTTGTACT	TGTGTGGAGGTGAAAGATCGA	MC06	23786000
ST16	ATGACTCGAACAACCCACCT	CTTGTCTAAAGCTTGCTCCTCA	MC06	23806182
ST17	GAAAGGCAGAGGTGGTCACT	TTCAACGCAACATAGTACTAGGT	MC06	23820676
ST18	TCTGTTATCTCTGTTCGTGCA	TTGGATAAACAGCGGACACT	MC06	23826167
ST19	AAAACCGAAACCGAAATAGTTATACG	TAGAAGGAGGTTTCAGCCCC	MC06	23828127
ST20*	ACTTGTTCATTGCTGTTGGAGT	TGTTCACTGGTGGCCTAGTT	MC06	23832544
ST21*	TGTGACATGAAGCCACGTGT	TTCGGCTCTTCACTAATCACCA	MC06	23838205
ST22	TGCACGGATTTCAACCAAACT	GAAGGAAAATGATGCCCACAA	MC06	22663048
ST23	GCTTCTGCCAACAATCAGC	CCCCTTCTCATTATGCATACAAC	MC06	24446933
ST24	GGGGAAATGGTTGTGCTTTT	GGTTACCCACTAGTCCAATCAA	MC06	25406262
MC06g1638_cds_1	AAGAAACATGCCAAGCCAGC	GATTTGGTTTGTGAAGAGCATCT	MC06	23822351	Cloning the CDS of MC06g1638
MC06g1638_cds_2	ACAGGTTGCAGGGACAAAGA	GCCCCATCCAAGATGTTCAA	MC06	23824611
MC06g1638_cds_3	TGGACCCCGGATCTTCATAG	CCGTCCCTCCTCACATCAAC	MC06	23825513
MC06g1638_qPCR	TGCTGTGATGAGAAGGAAGCT	ACCAATCATAATGACTTCGGATGT	MC06	23823321	Conducting qPCR of MC06g1638
MC_actin	GTATGTTGCCATCCAGGCCG	ATGTCACGGACAATTTCCCGTTC	MC01	13375290
MC06g1638_15bp	AGCGCTTTCTGTTATCTCTGT	CATTACCCCAGTGTAGGAATTCC	MC06	23826160	Amplifying the 15bp variation in materials of bitter gourd
MC06g1638_SNP	TCCTTGATGCAGCTCCAATT	TGCGCGAGGATTTGAGATAT	MC06	23824425	Amplifying two non-synonymous in materials of bitter gourd
*ST20 and ST21 are SNP/CAPS markers, their corresponding restriction endonucleases are MboⅡ and DpnⅡ respectively.

## Sheet: Table S2
Table S2 Statistical results of whole genome resequencing and variants calling from BSA-seq.
Sample Name	After filteration					After mapping
	Clean read	Clean base	Read length (bp)	Q20(%)	GC(%)	Mapping read	Mapping ratio(%)	Depth(×)	Properly paired read	Properly paired ratio(%)
S051	94992352	14248852800	150	97.08	37.23	96352716	99.8	48.463	87920516	92.56
S093	105167156	15775073400	150	96.98	36.54	106580997	99.88	53.654	97405036	92.62
Green pool	132512414	19876862100	150	97.33	36.57	133830116	99.83	67.605	124850924	94.22
Yellow pool	89406458	13410968700	150	96.93	36.7	90283140	99.83	45.613	84174284	94.15

## Sheet: Table S3
Table S3 The overlap of top 1% significant alignment results and annoatation between parents and Dali-11 reference genome on pseudochromosome 6.
Pseudochromosome	Position	Δ(SNP-Index)	ED	Dali_11 reference genome	ALT	S051	S093	Gene ID	Gene Start	Gene End	GO annotation	KEGG annotation	NRID;NR function;SWID;SW function;TairID;tair function;msuID;msu function
MC06	21412457	0.63	0.93	G	GGGGAGCGA	G/GGGGAGCGA(27,6)	G/GGGGAGCGA(3,18)	-	-	-	-	-	-
MC06	21412464	0.65	0.91	C	G	C/G(26,7)	C/G(4,24)	-	-	-	-	-	-
MC06	21412487	0.7	0.99	G	C	G/C(32,8)	G/C(3,27)	-	-	-	-	-	-
MC06	21452746	0.69	0.95	A	G	A/G(9,41)	A/G(26,4)	MC06g1421	21446533	21455020	response to acid chemical(GO:0001101);transport(GO:0006810);ion transport(GO:0006811);anion transport(GO:0006820);chloride transport(GO:0006821);cellular ion homeostasis(GO:0006873);response to stress(GO:0006950);response to osmotic stress(GO:0006970);biological_process(GO:0008150);response to water deprivation(GO:0009414);response to water(GO:0009415);response to abiotic stimulus(GO:0009628);res…	-	XP_022157135.1;S-type anion channel SLAH2-like isoform X1 [Momordica charantia];Q9FLV9; S-type anion channel SLAH3 OS=Arabidopsis thaliana OX=3702 GN=SLAH3 PE=1 SV=1;AT5G24030.1;SLAC1 homologue 3;LOC_Os01g28840.1;C4-dicarboxylate transporter/malic acid transport protein, expressed
MC06	21480775	0.69	0.97	T	C	T/C(44,7)	T/C(8,38)	-	-	-	-	-	-
MC06	21509736	0.68	0.97	G	T	G/T(10,42)	G/T(28,4)	-	-	-	-	-	-
MC06	21516747	0.67	0.95	T	C	T/C(5,21)	T/C(19,3)	-	-	-	-	-	-
MC06	21553417	0.68	0.96	G	C	G/C(9,54)	G/C(33,7)	MC06g1433	21552101	21571233	-	Starch and sucrose metabolism(map00500);Metabolic pathways (map01100);endoglucanase(ko:K01179,EC:3.2.1.4)	XP_022157169.1;E4 SUMO-protein ligase PIAL1-like [Momordica charantia];P22503; Endoglucanase OS=Phaseolus vulgaris OX=3885 PE=2 SV=2;AT4G23560.1;glycosyl hydrolase 9B15;LOC_Os08g29770.1;endoglucanase, putative, expressed
MC06	21558320	0.65	0.92	T	A	T/A(17,56)	T/A(37,5)	MC06g1433	21552101	21571233	-	Starch and sucrose metabolism(map00500);Metabolic pathways (map01100);endoglucanase(ko:K01179,EC:3.2.1.4)	XP_022157169.1;E4 SUMO-protein ligase PIAL1-like [Momordica charantia];P22503; Endoglucanase OS=Phaseolus vulgaris OX=3885 PE=2 SV=2;AT4G23560.1;glycosyl hydrolase 9B15;LOC_Os08g29770.1;endoglucanase, putative, expressed
MC06	21604805	0.66	0.93	C	T	C/T(42,14)	C/T(3,29)	-	-	-	-	-	-
MC06	21604806	0.65	0.92	T	C	T/C(41,14)	T/C(3,29)	-	-	-	-	-	-
MC06	21605363	0.76	1.07	A	G	A/G(54,9)	A/G(4,37)	-	-	-	-	-	-
MC06	21624450	0.68	0.96	CA	C	CA/C(39,10)	CA/C(5,38)	-	-	-	-	-	-
MC06	21624475	0.67	0.96	T	C	T/C(37,10)	T/C(4,36)	-	-	-	-	-	-
MC06	21624485	0.67	0.94	G	T	G/T(34,10)	G/T(4,34)	-	-	-	-	-	-
MC06	21624562	0.69	0.97	G	T	G/T(41,11)	G/T(4,36)	-	-	-	-	-	-
MC06	21652709	0.67	0.97	A	G	A/G(34,11)	G/G(2,28)	-	-	-	-	-	-
MC06	21662930	0.69	0.99	C	T	C/T(46,15)	T/T(2,36)	-	-	-	-	-	-
MC06	21663128	0.65	0.92	A	G	A/G(45,12)	A/G(6,37)	-	-	-	-	-	-
MC06	21667039	0.65	0.92	T	TA	T/TA(50,20)	TA/TA(2,30)	-	-	-	-	-	-
MC06	21682636	0.68	0.93	G	GA	G/GA(41,14)	GA/GA(3,39)	-	-	-	-	-	-
MC06	21685539	0.65	0.92	C	T	C/T(42,16)	T/T(2,24)	-	-	-	-	-	-
MC06	21685580	0.7	0.98	A	G	A/G(39,10)	A/G(3,27)	-	-	-	-	-	-
MC06	21694012	0.66	0.94	G	C	G/C(14,51)	G/C(30,4)	-	-	-	-	-	-
MC06	21695162	0.65	0.92	T	C	T/C(13,28)	T/T(33,1)	-	-	-	-	-	-
MC06	21701469	0.76	1.07	G	T	G/T(8,31)	G/G(25,1)	-	-	-	-	-	-
MC06	21705936	0.69	0.97	T	C	T/C(10,49)	T/C(42,7)	MC06g1440	21703680	21707336	organelle organization(GO:0006996);endoplasmic reticulum organization(GO:0007029);biological_process(GO:0008150);cellular process(GO:0009987);endomembrane system organization(GO:0010256);cellular component organization(GO:0016043);endoplasmic reticulum tubular network organization(GO:0071786);cellular component organization or biogenesis(GO:0071840);-;cellular_component(GO:0005575);intracellular(…	Alzheimer disease(map05010);reticulon-1(ko:K20721);reticulon-3(ko:K20723)	XP_022145995.1;reticulon-like protein B1 [Momordica charantia];Q9SUT9; Reticulon-like protein B2 OS=Arabidopsis thaliana OX=3702 GN=RTNLB2 PE=1 SV=1;AT4G11220.1;VIRB2-interacting protein 2;LOC_Os05g45050.1;reticulon domain containing protein, putative, expressed
MC06	21738485	0.68	0.94	A	G	A/G(18,48)	A/A(37,2)	-	-	-	-	-	-
MC06	21758310	0.72	1.02	C	T	C/T(5,29)	C/T(26,4)	-	-	-	-	-	-
MC06	21768788	0.66	0.93	G	A	G/A(5,40)	G/A(27,8)	-	-	-	-	-	-
MC06	21771101	0.64	0.91	G	A	G/A(15,41)	G/A(30,3)	-	-	-	-	-	-
MC06	21783523	0.65	0.92	A	C	A/C(14,49)	A/C(34,5)	-	-	-	-	-	-
MC06	21796733	0.74	1.05	T	C	T/C(9,48)	T/C(35,4)	-	-	-	-	-	-
MC06	21827781	0.66	0.93	C	T	C/T(50,13)	C/T(6,39)	-	-	-	-	-	-
MC06	21827919	0.67	0.92	A	C	A/C(14,52)	A/C(35,5)	-	-	-	-	-	-
MC06	21827923	0.64	0.91	TA	T	T/T(14,49)	TA/T(35,4)	-	-	-	-	-	-
MC06	21827930	0.69	0.98	A	T	A/T(53,14)	A/T(4,37)	-	-	-	-	-	-
MC06	21828451	0.67	0.95	G	A	G/A(12,48)	G/A(33,5)	-	-	-	-	-	-
MC06	21836587	0.65	0.91	T	C	T/C(16,53)	T/C(43,6)	-	-	-	-	-	-
MC06	21843657	0.65	0.92	C	T	C/T(11,32)	C/T(40,4)	-	-	-	-	-	-
MC06	21845399	0.69	0.98	G	A	G/A(12,43)	G/A(40,4)	-	-	-	-	-	-
MC06	21848210	0.64	0.91	G	C	G/C(22,51)	G/G(34,2)	-	-	-	-	-	-
MC06	21854315	0.68	0.97	A	AAAG	A/AAAG(7,47)	A/AAAG(32,7)	-	-	-	-	-	-
MC06	21854321	0.66	0.93	GA	G	GA/G(9,43)	GA/G(34,5)	-	-	-	-	-	-
MC06	21854452	0.65	0.91	T	C	T/C(12,34)	T/C(29,3)	-	-	-	-	-	-
MC06	21854496	0.68	0.97	C	T	C/T(14,42)	C/C(28,2)	-	-	-	-	-	-
MC06	21856797	0.74	1	TA	T	TA/T(7,36)	TA/TA(33,3)	-	-	-	-	-	-
MC06	21856904	0.72	1.02	G	GT	G/GT(5,36)	G/GT(43,8)	-	-	-	-	-	-
MC06	21857498	0.65	0.92	G	T	G/T(13,34)	G/G(26,2)	-	-	-	-	-	-
MC06	21861251	0.72	1.01	AG	A	AG/A(14,49)	AG/AG(37,2)	-	-	-	-	-	-
MC06	21861258	0.73	1.03	T	C	T/C(14,51)	T/T(35,2)	-	-	-	-	-	-
MC06	21868749	0.65	0.92	A	T	A/T(8,35)	A/T(36,7)	MC06g1452	21867859	21875226	-	p53 signaling pathway(map04115);Ubiquitin mediated proteolysis(map04120);Circadian rhythm - plant(map04712);E3 ubiquitin-protein ligase RFWD2(ko:K10143,EC:2.3.2.27);protein suppressor of PHYA-105 1(ko:K16240)	XP_022145929.1;protein SPA1-RELATED 2 [Momordica charantia];Q9T014; Protein SPA1-RELATED 2 OS=Arabidopsis thaliana OX=3702 GN=SPA2 PE=1 SV=2;AT4G11110.1;SPA1-related 2;LOC_Os05g49590.2;suppressor of phythchrome A, putative, expressed
MC06	21876571	0.77	1.09	G	A	G/A(11,75)	G/A(35,4)	-	-	-	-	-	-
MC06	21876700	0.8	1.13	C	T	C/T(10,47)	C/C(42,1)	-	-	-	-	-	-
MC06	21893132	0.75	1.07	T	A	T/A(11,49)	T/T(30,2)	MC06g1454	21890043	21896945	-	-	XP_022145892.1;probable GABA transporter 2 [Momordica charantia];Q8L4X4; Probable GABA transporter 2 OS=Arabidopsis thaliana OX=3702 GN=At5g41800 PE=1 SV=1;AT5G41800.1;Transmembrane amino acid transporter family protein;LOC_Os01g43320.1;transmembrane amino acid transporter protein, putative, expressed
MC06	21893195	0.72	1.02	T	C	T/C(6,39)	T/C(24,4)	MC06g1454	21890043	21896945	-	-	XP_022145892.1;probable GABA transporter 2 [Momordica charantia];Q8L4X4; Probable GABA transporter 2 OS=Arabidopsis thaliana OX=3702 GN=At5g41800 PE=1 SV=1;AT5G41800.1;Transmembrane amino acid transporter family protein;LOC_Os01g43320.1;transmembrane amino acid transporter protein, putative, expressed
MC06	21893500	0.63	0.91	A	AT	A/AT(8,37)	A/AT(33,5)	MC06g1454	21890043	21896945	-	-	XP_022145892.1;probable GABA transporter 2 [Momordica charantia];Q8L4X4; Probable GABA transporter 2 OS=Arabidopsis thaliana OX=3702 GN=At5g41800 PE=1 SV=1;AT5G41800.1;Transmembrane amino acid transporter family protein;LOC_Os01g43320.1;transmembrane amino acid transporter protein, putative, expressed
MC06	21897225	0.69	0.97	G	A	G/A(15,33)	G/G(31,0)	-	-	-	-	-	-
MC06	21897316	0.7	1	A	G	A/G(15,42)	A/A(30,1)	-	-	-	-	-	-
MC06	21897375	0.7	0.99	T	C	T/C(16,44)	T/T(30,1)	-	-	-	-	-	-
MC06	21899389	0.66	0.93	G	A	G/A(15,36)	G/G(40,2)	-	-	-	-	-	-
MC06	21899724	0.71	1	A	G	A/G(15,48)	A/A(37,2)	-	-	-	-	-	-
MC06	21900956	0.72	1.02	G	A	G/A(11,41)	G/G(44,3)	-	-	-	-	-	-
MC06	21906197	0.72	1	G	A	G/A(9,31)	G/G(35,2)	-	-	-	-	-	-
MC06	21908057	0.65	0.92	A	C	A/C(15,45)	A/C(36,4)	-	-	-	-	-	-
MC06	21909325	0.66	0.94	A	T	A/T(18,39)	A/A(47,1)	MC06g1458	21908171	21913020	-	-;uncharacterized protein(ko:K07020)	XP_022146002.1;KAT8 regulatory NSL complex subunit 3 [Momordica charantia];Q3KR73; KAT8 regulatory NSL complex subunit 3 OS=Rattus norvegicus OX=10116 GN=Kansl3 PE=2 SV=1;AT5G41850.1;alpha/beta-Hydrolases superfamily protein;LOC_Os05g12330.1;uncharacterized protein KIAA1310, putative, expressed
MC06	21918218	0.67	0.95	C	T	C/T(12,30)	C/C(23,1)	-	-	-	-	-	-
MC06	21923262	0.68	0.96	GT	G	GT/G(44,16)	G/G(2,35)	-	-	-	-	-	-
MC06	21926147	0.72	1.02	C	T	C/T(5,29)	C/T(27,4)	-	-	-	-	-	-
MC06	21934936	0.77	1.09	G	A	G/A(11,42)	G/G(40,1)	-	-	-	-	-	-
MC06	21935502	0.72	1.02	C	T	C/T(14,53)	C/C(42,3)	-	-	-	-	-	-
MC06	21935573	0.74	1.05	C	T	C/T(11,47)	C/C(40,3)	-	-	-	-	-	-
MC06	21935838	0.65	0.91	C	A	C/A(17,40)	C/C(34,2)	-	-	-	-	-	-
MC06	21938998	0.66	0.91	T	C	T/C(14,38)	T/T(25,2)	-	-	-	-	-	-
MC06	21943278	0.66	0.93	C	T	C/T(12,54)	C/T(31,6)	-	-	-	-	-	-
MC06	21943804	0.67	0.95	G	A	G/A(16,38)	G/G(31,1)	-	-	-	-	-	-
MC06	21943815	0.7	1	G	A	G/A(14,39)	G/G(30,1)	-	-	-	-	-	-
MC06	21943920	0.67	0.95	T	C	T/C(14,38)	T/T(32,2)	-	-	-	-	-	-
MC06	21944721	0.68	0.98	A	G	A/G(11,30)	A/A(28,1)	-	-	-	-	-	-
MC06	21944723	0.68	0.96	T	C	T/C(12,30)	T/T(28,1)	-	-	-	-	-	-
MC06	21945957	0.63	0.91	TC	T	TC/T(10,49)	TC/T(37,8)	-	-	-	-	-	-
MC06	21946126	0.66	0.93	T	C	T/C(13,45)	T/C(37,5)	-	-	-	-	-	-
MC06	21946276	0.7	0.99	G	A	G/A(12,47)	G/A(27,3)	-	-	-	-	-	-
MC06	21947785	0.66	0.92	G	A	G/A(22,55)	G/G(37,2)	-	-	-	-	-	-
MC06	21947963	0.71	1	T	A	T/A(14,54)	T/A(43,4)	-	-	-	-	-	-
MC06	21948470	0.64	0.91	C	A	C/A(33,16)	A/A(1,31)	MC06g1462	21948402	21953006	-	Starch and sucrose metabolism(map00500);Metabolic pathways (map01100);endoglucanase(ko:K01179,EC:3.2.1.4)	XP_022958005.1;endoglucanase 6-like [Cucurbita moschata];Q42059; Endoglucanase 6 OS=Arabidopsis thaliana OX=3702 GN=At1g64390 PE=2 SV=2;AT1G64390.1;glycosyl hydrolase 9C2;LOC_Os01g12070.1;endoglucanase precursor, putative, expressed
MC06	21978908	0.65	0.92	A	G	A/G(18,54)	A/G(35,4)	-	-	-	-	-	-
MC06	21981290	0.7	0.99	T	C	T/C(10,42)	T/C(25,3)	-	-	-	-	-	-
MC06	21986351	0.64	0.91	T	A	T/A(11,34)	T/A(26,3)	-	-	-	-	-	-
MC06	21987293	0.64	0.92	C	T	C/T(19,36)	C/C(27,0)	-	-	-	-	-	-
MC06	21987374	0.66	0.93	C	A	C/A(17,39)	C/C(27,1)	-	-	-	-	-	-
MC06	21987386	0.64	0.92	T	A	T/A(16,36)	T/T(24,1)	-	-	-	-	-	-
MC06	21987510	0.69	0.98	G	A	G/A(13,45)	G/A(34,3)	-	-	-	-	-	-
MC06	21987538	0.69	0.97	G	A	G/A(13,42)	G/A(37,3)	-	-	-	-	-	-
MC06	21987661	0.71	1	C	T	C/T(14,46)	C/C(49,3)	-	-	-	-	-	-
MC06	21987664	0.71	1	T	C	T/C(14,46)	T/T(46,3)	-	-	-	-	-	-
MC06	21987677	0.67	0.95	G	A	G/A(14,52)	G/A(41,5)	-	-	-	-	-	-
MC06	21987758	0.67	0.94	T	A	T/A(16,46)	T/T(37,3)	-	-	-	-	-	-
MC06	21987777	0.68	0.97	G	A	G/A(15,46)	G/G(40,3)	-	-	-	-	-	-
MC06	21987782	0.69	0.98	G	C	G/C(14,45)	G/G(40,3)	-	-	-	-	-	-
MC06	21991092	0.66	0.94	C	T	C/T(15,54)	C/T(29,4)	MC06g1465	21988289	21991695	carbohydrate metabolic process(GO:0005975);disaccharide metabolic process(GO:0005984);trehalose metabolic process(GO:0005991);trehalose catabolic process(GO:0005993);biological_process(GO:0008150);metabolic process(GO:0008152);catabolic process(GO:0009056);oligosaccharide metabolic process(GO:0009311);oligosaccharide catabolic process(GO:0009313);cellular process(GO:0009987);carbohydrate cataboli…	Starch and sucrose metabolism(map00500);Metabolic pathways (map01100);alpha,alpha-trehalase(ko:K01194,EC:3.2.1.28)	XP_022145920.1;probable trehalase [Momordica charantia];Q9SU50; Trehalase OS=Arabidopsis thaliana OX=3702 GN=TRE1 PE=2 SV=1;AT4G24040.1;trehalase 1;LOC_Os10g37660.1;trehalase precursor, putative, expressed
MC06	21991356	0.77	1.08	C	T	C/T(11,43)	C/C(32,1)	MC06g1465	21988289	21991695	carbohydrate metabolic process(GO:0005975);disaccharide metabolic process(GO:0005984);trehalose metabolic process(GO:0005991);trehalose catabolic process(GO:0005993);biological_process(GO:0008150);metabolic process(GO:0008152);catabolic process(GO:0009056);oligosaccharide metabolic process(GO:0009311);oligosaccharide catabolic process(GO:0009313);cellular process(GO:0009987);carbohydrate cataboli…	Starch and sucrose metabolism(map00500);Metabolic pathways (map01100);alpha,alpha-trehalase(ko:K01194,EC:3.2.1.28)	XP_022145920.1;probable trehalase [Momordica charantia];Q9SU50; Trehalase OS=Arabidopsis thaliana OX=3702 GN=TRE1 PE=2 SV=1;AT4G24040.1;trehalase 1;LOC_Os10g37660.1;trehalase precursor, putative, expressed
MC06	21992090	0.65	0.92	C	T	C/T(12,43)	C/T(27,4)	-	-	-	-	-	-
MC06	21998966	0.84	1.19	A	C	A/C(8,43)	A/A(43,0)	-	-	-	-	-	-
MC06	22006215	0.68	0.96	G	GA	G/GA(9,42)	G/GA(33,4)	-	-	-	-	-	-
MC06	22007431	0.63	0.91	C	T	C/T(17,43)	C/C(38,3)	-	-	-	-	-	-
MC06	22011941	0.65	0.92	T	C	T/C(18,43)	T/T(40,2)	-	-	-	-	-	-
MC06	22013690	0.68	0.97	C	A	C/A(12,38)	C/A(24,2)	-	-	-	-	-	-
MC06	22018031	0.65	0.92	CACG	C	CACG/C(17,44)	CACG/C(27,2)	-	-	-	-	-	-
MC06	22019781	0.67	0.99	AT	A	AT/A(7,45)	AT/AT(28,2)	-	-	-	-	-	-
MC06	22019793	0.84	1.18	T	C	T/C(7,46)	T/T(31,1)	-	-	-	-	-	-
MC06	22019893	0.86	1.21	G	A	G/A(5,41)	G/G(27,1)	-	-	-	-	-	-
MC06	22022378	0.7	0.99	T	C	T/C(15,50)	T/T(28,2)	-	-	-	-	-	-
MC06	22035511	0.67	0.94	C	G	C/G(10,41)	C/G(25,4)	MC06g1468	22033272	22036174	-;-;cellular_component(GO:0005575);intracellular(GO:0005622);cell(GO:0005623);cytoplasm(GO:0005737);plasma membrane(GO:0005886);chloroplast(GO:0009507);plastid envelope(GO:0009526);plastid inner membrane(GO:0009528);plastid(GO:0009536);chloroplast inner membrane(GO:0009706);chloroplast envelope(GO:0009941);membrane(GO:0016020);organelle inner membrane(GO:0019866);organelle membrane(GO:0031090);or…	Retinol metabolism(map00830);Metabolic pathways (map01100);retinol dehydrogenase 12(ko:K11153,EC:1.1.1.300)	XP_023534460.1;short-chain dehydrogenase TIC 32, chloroplastic-like isoform X2 [Cucurbita pepo subsp. pepo];A0A078IS66; Short-chain dehydrogenase TIC 32 A, chloroplastic OS=Brassica napus OX=3708 GN=TIC32A PE=2 SV=1;AT4G24050.1;-D(P)-binding Rossmann-fold superfamily protein;LOC_Os06g03830.1;retinol dehydrogenase, putative, expressed
MC06	22036567	0.65	0.93	G	A	G/A(13,43)	G/A(35,4)	-	-	-	-	-	-
MC06	22036908	0.64	0.91	A	G	A/G(15,42)	A/G(29,3)	-	-	-	-	-	-
MC06	22041202	0.64	0.91	A	G	A/G(12,29)	A/A(30,2)	MC06g1469	22037154	22043060	-	-	XP_022146043.1;putative uridine kinase C227.14 isoform X1 [Momordica charantia];Q9UTC5; Putative uridine kinase C227.14 OS=Schizosaccharomyces pombe (strain 972 / ATCC 24843) OX=284812 GN=SPAC227.14 PE=3 SV=1;AT1G03030.2;P-loop containing nucleoside triphosphate hydrolases superfamily protein;LOC_Os12g40880.1;phosphoribulokinase/Uridine kinase family protein, expressed
MC06	22043715	0.67	0.92	G	T	G/T(11,33)	G/T(32,3)	-	-	-	-	-	-
MC06	22048958	0.74	1.04	G	A	G/A(13,50)	G/G(33,2)	MC06g1470	22045933	22049423	-	-;E3 ubiquitin-protein ligase UBR7(ko:K11979,EC:2.3.2.27)	XP_022146039.1;putative E3 ubiquitin-protein ligase UBR7 [Momordica charantia];Q8N806; Putative E3 ubiquitin-protein ligase UBR7 OS=Homo sapiens OX=9606 GN=UBR7 PE=1 SV=2;AT4G23860.3;PHD finger protein-like protein;LOC_Os06g33810.1;zinc finger protein, putative, expressed
MC06	22049008	0.78	1.1	T	G	T/G(8,52)	T/G(32,3)	MC06g1470	22045933	22049423	-	-;E3 ubiquitin-protein ligase UBR7(ko:K11979,EC:2.3.2.27)	XP_022146039.1;putative E3 ubiquitin-protein ligase UBR7 [Momordica charantia];Q8N806; Putative E3 ubiquitin-protein ligase UBR7 OS=Homo sapiens OX=9606 GN=UBR7 PE=1 SV=2;AT4G23860.3;PHD finger protein-like protein;LOC_Os06g33810.1;zinc finger protein, putative, expressed
MC06	22051922	0.7	0.99	G	C	G/C(14,38)	G/G(29,1)	MC06g1471	22050735	22064345	-	-;ATP-binding cassette, subfamily F, member 3(ko:K06158)	XP_022145934.1;ABC transporter F family member 3 [Momordica charantia];Q8H0V6; ABC transporter F family member 3 OS=Arabidopsis thaliana OX=3702 GN=ABCF3 PE=1 SV=1;AT1G64550.1;general control non-repressible 3;LOC_Os02g58020.1;ABC transporter, ATP-binding protein, putative, expressed
MC06	22053103	0.65	0.92	G	GC	G/GC(12,50)	G/GC(22,4)	MC06g1471	22050735	22064345	-	-;ATP-binding cassette, subfamily F, member 3(ko:K06158)	XP_022145934.1;ABC transporter F family member 3 [Momordica charantia];Q8H0V6; ABC transporter F family member 3 OS=Arabidopsis thaliana OX=3702 GN=ABCF3 PE=1 SV=1;AT1G64550.1;general control non-repressible 3;LOC_Os02g58020.1;ABC transporter, ATP-binding protein, putative, expressed
MC06	22054133	0.68	0.97	G	A	G/A(10,36)	G/A(27,3)	MC06g1471	22050735	22064345	-	-;ATP-binding cassette, subfamily F, member 3(ko:K06158)	XP_022145934.1;ABC transporter F family member 3 [Momordica charantia];Q8H0V6; ABC transporter F family member 3 OS=Arabidopsis thaliana OX=3702 GN=ABCF3 PE=1 SV=1;AT1G64550.1;general control non-repressible 3;LOC_Os02g58020.1;ABC transporter, ATP-binding protein, putative, expressed
MC06	22055135	0.64	0.93	C	A	C/A(16,47)	C/A(34,3)	MC06g1471	22050735	22064345	-	-;ATP-binding cassette, subfamily F, member 3(ko:K06158)	XP_022145934.1;ABC transporter F family member 3 [Momordica charantia];Q8H0V6; ABC transporter F family member 3 OS=Arabidopsis thaliana OX=3702 GN=ABCF3 PE=1 SV=1;AT1G64550.1;general control non-repressible 3;LOC_Os02g58020.1;ABC transporter, ATP-binding protein, putative, expressed
MC06	22055477	0.69	0.99	A	AC	A/AC(14,38)	A/A(29,0)	MC06g1471	22050735	22064345	-	-;ATP-binding cassette, subfamily F, member 3(ko:K06158)	XP_022145934.1;ABC transporter F family member 3 [Momordica charantia];Q8H0V6; ABC transporter F family member 3 OS=Arabidopsis thaliana OX=3702 GN=ABCF3 PE=1 SV=1;AT1G64550.1;general control non-repressible 3;LOC_Os02g58020.1;ABC transporter, ATP-binding protein, putative, expressed
MC06	22056686	0.64	0.91	C	T	C/T(11,37)	C/T(34,5)	MC06g1471	22050735	22064345	-	-;ATP-binding cassette, subfamily F, member 3(ko:K06158)	XP_022145934.1;ABC transporter F family member 3 [Momordica charantia];Q8H0V6; ABC transporter F family member 3 OS=Arabidopsis thaliana OX=3702 GN=ABCF3 PE=1 SV=1;AT1G64550.1;general control non-repressible 3;LOC_Os02g58020.1;ABC transporter, ATP-binding protein, putative, expressed
MC06	22062171	0.75	1.06	T	C	T/C(12,59)	T/T(33,3)	MC06g1471	22050735	22064345	-	-;ATP-binding cassette, subfamily F, member 3(ko:K06158)	XP_022145934.1;ABC transporter F family member 3 [Momordica charantia];Q8H0V6; ABC transporter F family member 3 OS=Arabidopsis thaliana OX=3702 GN=ABCF3 PE=1 SV=1;AT1G64550.1;general control non-repressible 3;LOC_Os02g58020.1;ABC transporter, ATP-binding protein, putative, expressed
MC06	22063205	0.72	1.02	T	C	T/C(22,58)	T/T(41,0)	MC06g1471	22050735	22064345	-	-;ATP-binding cassette, subfamily F, member 3(ko:K06158)	XP_022145934.1;ABC transporter F family member 3 [Momordica charantia];Q8H0V6; ABC transporter F family member 3 OS=Arabidopsis thaliana OX=3702 GN=ABCF3 PE=1 SV=1;AT1G64550.1;general control non-repressible 3;LOC_Os02g58020.1;ABC transporter, ATP-binding protein, putative, expressed
MC06	22064605	0.66	0.94	G	A	G/A(15,46)	G/A(33,3)	-	-	-	-	-	-
MC06	22065317	0.69	0.95	T	C	T/C(8,33)	T/C(22,3)	-	-	-	-	-	-
MC06	22065323	0.67	0.95	G	A	G/A(9,33)	G/A(24,3)	-	-	-	-	-	-
MC06	22065474	0.68	0.97	T	TA	T/TA(5,27)	T/TA(21,4)	-	-	-	-	-	-
MC06	22065665	0.75	1.05	A	G	A/G(4,27)	A/G(21,3)	-	-	-	-	-	-
MC06	22065749	0.85	1.2	C	T	C/T(5,37)	C/C(30,1)	-	-	-	-	-	-
MC06	22065790	0.86	1.19	G	GA	G/GA(3,33)	G/G(29,1)	-	-	-	-	-	-
MC06	22065875	0.65	0.93	C	T	C/T(9,32)	C/T(38,5)	-	-	-	-	-	-
MC06	22067013	0.68	0.96	A	G	A/G(16,52)	A/G(33,3)	-	-	-	-	-	-
MC06	22068000	0.64	0.91	C	T	C/T(12,45)	C/T(35,6)	-	-	-	-	-	-
MC06	22068031	0.68	0.94	T	A	T/A(11,43)	T/A(36,5)	-	-	-	-	-	-
MC06	22075450	0.69	0.98	C	T	C/T(13,46)	C/C(51,5)	MC06g1472	22069006	22075679	nucleobase-containing compound metabolic process(GO:0006139);cellular aromatic compound metabolic process(GO:0006725);coenzyme metabolic process(GO:0006732);oxidoreduction coenzyme metabolic process(GO:0006733);nucleoside phosphate metabolic process(GO:0006753);phosphorus metabolic process(GO:0006793);phosphate-containing compound metabolic process(GO:0006796);nitrogen compound metabolic process(…	Nicotinate and nicotinamide metabolism(map00760);Metabolic pathways (map01100);-D+ synthase (glutamine-hydrolysing)(ko:K01950,EC:6.3.5.1)	XP_022145998.1;glutamine-dependent -D(+) synthetase [Momordica charantia];Q9C723; Glutamine-dependent -D(+) synthetase OS=Arabidopsis thaliana OX=3702 GN=At1g55090 PE=2 SV=1;AT1G55090.1;carbon-nitrogen hydrolase family protein;LOC_Os07g07260.1;glutamine-dependent -D, putative, expressed
MC06	22075793	0.74	1.05	G	C	G/C(13,65)	G/C(49,5)	-	-	-	-	-	-
MC06	22077044	0.68	0.96	A	C	A/C(13,35)	A/A(36,2)	-	-	-	-	-	-
MC06	22078241	0.65	0.92	T	C	T/C(16,52)	T/C(40,5)	MC06g1473	22077131	22080388	proteolysis(GO:0006508);ubiquitin-dependent protein catabolic process(GO:0006511);nitrogen compound metabolic process(GO:0006807);response to stress(GO:0006950);biological_process(GO:0008150);metabolic process(GO:0008152);catabolic process(GO:0009056);macromolecule catabolic process(GO:0009057);response to endogenous stimulus(GO:0009719);response to hormone(GO:0009725);response to cytokinin(GO:00…	Protein export(map03060);Protein processing in endoplasmic reticulum(map04141);Thyroid hormone synthesis(map04918);Prion diseases(map05020);heat shock 70kDa protein 5(ko:K09490)	XP_022145904.1;luminal-binding protein 5 [Momordica charantia];Q03685; Luminal-binding protein 5 OS=Nicotiana tabacum OX=4097 GN=BIP5 PE=2 SV=1;AT5G42020.1;Heat shock protein 70 (Hsp 70) family protein;LOC_Os02g02410.1;DnaK family protein, putative, expressed
MC06	22079263	0.67	0.95	G	C	G/C(13,51)	G/C(41,6)	MC06g1473	22077131	22080388	proteolysis(GO:0006508);ubiquitin-dependent protein catabolic process(GO:0006511);nitrogen compound metabolic process(GO:0006807);response to stress(GO:0006950);biological_process(GO:0008150);metabolic process(GO:0008152);catabolic process(GO:0009056);macromolecule catabolic process(GO:0009057);response to endogenous stimulus(GO:0009719);response to hormone(GO:0009725);response to cytokinin(GO:00…	Protein export(map03060);Protein processing in endoplasmic reticulum(map04141);Thyroid hormone synthesis(map04918);Prion diseases(map05020);heat shock 70kDa protein 5(ko:K09490)	XP_022145904.1;luminal-binding protein 5 [Momordica charantia];Q03685; Luminal-binding protein 5 OS=Nicotiana tabacum OX=4097 GN=BIP5 PE=2 SV=1;AT5G42020.1;Heat shock protein 70 (Hsp 70) family protein;LOC_Os02g02410.1;DnaK family protein, putative, expressed
MC06	22081525	0.69	0.98	G	C	G/C(10,50)	G/C(30,5)	-	-	-	-	-	-
MC06	22081904	0.66	0.94	C	T	C/T(12,34)	C/C(41,3)	-	-	-	-	-	-
MC06	22082683	0.63	0.91	T	TAC	T/TAC(15,57)	T/TAC(40,5)	-	-	-	-	-	-
MC06	22082771	0.73	1.03	G	T	G/T(7,39)	G/T(30,4)	-	-	-	-	-	-
MC06	22082908	0.64	0.91	T	C	T/C(11,40)	T/C(30,5)	-	-	-	-	-	-
MC06	22083067	0.66	0.93	T	C	T/C(11,44)	T/C(31,5)	-	-	-	-	-	-
MC06	22090843	0.68	0.93	TA	T	TA/T(43,14)	T/T(1,31)	MC06g1475	22088687	22092628	-	Cell cycle - yeast(map04111);Meiosis - yeast(map04113);Cellular senescence(map04218);cell cycle checkpoint protein(ko:K02830,EC:3.1.11.2)	XP_022146070.1;uncharacterized protein LOC111015362 isoform X1 [Momordica charantia];Q9QWZ1; Cell cycle checkpoint protein RAD1 OS=Mus musculus OX=10090 GN=Rad1 PE=1 SV=1;AT4G17760.1;PC- domain-containing protein;LOC_Os06g04190.1;rad1, putative, expressed
MC06	22093126	0.74	1.05	T	C	T/C(38,10)	C/C(2,36)	-	-	-	-	-	-
MC06	22093369	0.72	1.02	A	C	A/C(14,40)	A/A(45,1)	-	-	-	-	-	-
MC06	22099685	0.74	1.03	C	A	C/A(16,52)	C/C(43,1)	-	-	-	-	-	-
MC06	22099995	0.65	0.91	C	T	C/T(18,42)	C/C(35,2)	-	-	-	-	-	-
MC06	22100642	0.72	1.01	G	T	G/T(11,47)	G/T(39,4)	-	-	-	-	-	-
MC06	22101121	0.67	0.93	C	T	C/T(12,36)	C/T(33,3)	-	-	-	-	-	-
MC06	22101887	0.68	0.95	TA	T	TA/T(36,11)	T/T(1,29)	-	-	-	-	-	-
MC06	22103456	0.75	1.07	G	A	G/A(9,47)	G/A(36,3)	-	-	-	-	-	-
MC06	22103806	0.64	0.91	T	G	T/G(14,42)	T/G(25,3)	-	-	-	-	-	-
MC06	22104032	0.67	0.95	T	C	T/C(11,36)	T/C(38,4)	-	-	-	-	-	-
MC06	22104316	0.77	1.08	G	A	G/A(14,53)	G/G(39,1)	-	-	-	-	-	-
MC06	22104361	0.76	1.08	C	T	C/T(14,52)	C/C(40,1)	-	-	-	-	-	-
MC06	22104477	0.83	1.18	G	A	G/A(8,40)	G/G(38,0)	-	-	-	-	-	-
MC06	22105022	0.71	1	A	G	A/G(13,44)	A/A(29,2)	-	-	-	-	-	-
MC06	22105214	0.66	0.94	A	G	A/G(8,35)	A/G(28,5)	-	-	-	-	-	-
MC06	22105231	0.64	0.91	T	C	T/C(10,33)	T/C(35,5)	-	-	-	-	-	-
MC06	22105611	0.74	1.03	G	A	G/A(7,46)	G/A(33,5)	-	-	-	-	-	-
MC06	22107448	0.61	0.91	AAGTCTATTGGTC	A	AAGTCTATTGGTC/A(6,30)	AAGTCTATTGGTC/A(35,3)	-	-	-	-	-	-
MC06	22107505	0.65	0.91	G	A	G/A(13,38)	G/A(36,4)	-	-	-	-	-	-
MC06	22110196	0.7	0.99	A	G	A/G(12,51)	A/G(32,4)	-	-	-	-	-	-
MC06	22110274	0.67	0.95	C	G	C/G(13,46)	C/G(32,4)	-	-	-	-	-	-
MC06	22110290	0.66	0.93	A	C	A/C(12,44)	A/C(34,5)	-	-	-	-	-	-
MC06	22117686	0.66	0.93	T	C	T/C(12,39)	T/C(34,4)	-	-	-	-	-	-
MC06	22119545	0.67	0.94	C	T	C/T(11,43)	C/T(27,4)	-	-	-	-	-	-
MC06	22119582	0.69	0.97	T	C	T/C(13,39)	T/T(31,2)	-	-	-	-	-	-
MC06	22120261	0.69	0.98	A	G	A/G(13,46)	A/G(32,3)	-	-	-	-	-	-
MC06	22122110	0.73	1.03	C	T	C/T(8,33)	C/T(25,2)	MC06g1477	22121618	22124662	biological_process(GO:0008150);cellular process(GO:0009987);cellular component organization(GO:0016043);cellular component assembly(GO:0022607);protein-containing complex subunit organization(GO:0043933);cellular component biogenesis(GO:0044085);protein complex oligomerization(GO:0051259);protein homooligomerization(GO:0051260);protein-containing complex assembly(GO:0065003);cellular component or…	-;solute carrier family 50 (sugar transporter)(ko:K15382)	XP_022146077.1;bidirectional sugar transporter SWEET4-like [Momordica charantia];Q6K4V2; Bidirectional sugar transporter SWEET4 OS=Oryza sativa subsp. japonica OX=39947 GN=SWEET4 PE=2 SV=1;AT4G10850.1;Nodulin MtN3 family protein;LOC_Os02g19820.1;nodulin MtN3 family protein, putative, expressed
MC06	22122495	0.84	1.19	T	G	T/G(6,44)	T/T(47,2)	MC06g1477	22121618	22124662	biological_process(GO:0008150);cellular process(GO:0009987);cellular component organization(GO:0016043);cellular component assembly(GO:0022607);protein-containing complex subunit organization(GO:0043933);cellular component biogenesis(GO:0044085);protein complex oligomerization(GO:0051259);protein homooligomerization(GO:0051260);protein-containing complex assembly(GO:0065003);cellular component or…	-;solute carrier family 50 (sugar transporter)(ko:K15382)	XP_022146077.1;bidirectional sugar transporter SWEET4-like [Momordica charantia];Q6K4V2; Bidirectional sugar transporter SWEET4 OS=Oryza sativa subsp. japonica OX=39947 GN=SWEET4 PE=2 SV=1;AT4G10850.1;Nodulin MtN3 family protein;LOC_Os02g19820.1;nodulin MtN3 family protein, putative, expressed
MC06	22123210	0.69	0.98	T	TGTTTATTGGTCA	T/TGTTTATTGGTCA(8,34)	T/TGTTTATTGGTCA(23,3)	MC06g1477	22121618	22124662	biological_process(GO:0008150);cellular process(GO:0009987);cellular component organization(GO:0016043);cellular component assembly(GO:0022607);protein-containing complex subunit organization(GO:0043933);cellular component biogenesis(GO:0044085);protein complex oligomerization(GO:0051259);protein homooligomerization(GO:0051260);protein-containing complex assembly(GO:0065003);cellular component or…	-;solute carrier family 50 (sugar transporter)(ko:K15382)	XP_022146077.1;bidirectional sugar transporter SWEET4-like [Momordica charantia];Q6K4V2; Bidirectional sugar transporter SWEET4 OS=Oryza sativa subsp. japonica OX=39947 GN=SWEET4 PE=2 SV=1;AT4G10850.1;Nodulin MtN3 family protein;LOC_Os02g19820.1;nodulin MtN3 family protein, putative, expressed
MC06	22125170	0.71	1.02	C	T	C/T(41,13)	T/T(1,30)	-	-	-	-	-	-
MC06	22125565	0.7	0.99	G	C	G/C(11,49)	G/C(37,5)	-	-	-	-	-	-
MC06	22125593	0.67	0.95	T	A	T/A(45,8)	T/A(7,33)	-	-	-	-	-	-
MC06	22125622	0.65	0.94	C	A	C/A(43,9)	C/A(7,37)	-	-	-	-	-	-
MC06	22126008	0.74	1.07	TA	T	TA/T(47,11)	T/T(1,34)	-	-	-	-	-	-
MC06	22126081	0.69	0.98	C	T	C/T(47,13)	C/T(4,39)	-	-	-	-	-	-
MC06	22127364	0.64	0.91	C	G	C/G(38,18)	G/G(1,28)	-	-	-	-	-	-
MC06	22127388	0.65	0.92	A	T	A/T(38,18)	T/T(1,31)	-	-	-	-	-	-
MC06	22127733	0.66	0.94	A	G	A/G(42,16)	G/G(2,30)	-	-	-	-	-	-
MC06	22127754	0.74	1.01	A	AC	A/AC(40,11)	AC/AC(1,29)	-	-	-	-	-	-
MC06	22127851	0.71	1.01	A	G	A/G(49,8)	A/G(5,29)	-	-	-	-	-	-
MC06	22128269	0.68	0.97	A	C	A/C(42,7)	A/C(5,24)	-	-	-	-	-	-
MC06	22129269	0.64	0.91	T	C	T/C(50,9)	T/C(8,31)	-	-	-	-	-	-
MC06	22129516	0.67	0.93	G	A	G/A(39,12)	G/A(4,36)	-	-	-	-	-	-
MC06	22129774	0.65	0.92	G	A	G/A(34,11)	G/A(4,35)	-	-	-	-	-	-
MC06	22130380	0.77	1.07	G	A	G/A(53,12)	A/A(2,39)	-	-	-	-	-	-
MC06	22130515	0.78	1.1	G	A	G/A(7,42)	G/A(36,3)	-	-	-	-	-	-
MC06	22131763	0.77	1.08	T	C	T/C(45,8)	T/C(2,22)	-	-	-	-	-	-
MC06	22131979	0.75	1.06	G	A	G/A(48,13)	A/A(1,24)	-	-	-	-	-	-
MC06	22132425	0.67	0.94	G	A	G/A(38,19)	A/A(0,24)	-	-	-	-	-	-
MC06	22132515	0.72	1.02	C	T	C/T(14,36)	C/C(28,0)	-	-	-	-	-	-
MC06	22132553	0.7	0.98	A	G	A/G(39,17)	G/G(0,29)	-	-	-	-	-	-
MC06	22132554	0.69	0.92	G	A	G/A(37,17)	A/A(0,27)	-	-	-	-	-	-
MC06	22132772	0.75	1.06	A	C	A/C(51,12)	C/C(2,30)	-	-	-	-	-	-
MC06	22134594	0.66	0.93	A	G	A/G(38,14)	G/G(3,38)	MC06g1478	22132951	22139245	-	-	XP_022145925.1;uncharacterized protein LOC111015274 isoform X1 [Momordica charantia];-;-;AT4G10890.3;DDE family endonuclease;LOC_Os09g19880.1;expressed protein
MC06	22134801	0.73	1.01	T	A	T/A(45,12)	A/A(3,44)	MC06g1478	22132951	22139245	-	-	XP_022145925.1;uncharacterized protein LOC111015274 isoform X1 [Momordica charantia];-;-;AT4G10890.3;DDE family endonuclease;LOC_Os09g19880.1;expressed protein
MC06	22136201	0.71	1.01	T	G	T/G(46,12)	T/G(3,34)	MC06g1478	22132951	22139245	-	-	XP_022145925.1;uncharacterized protein LOC111015274 isoform X1 [Momordica charantia];-;-;AT4G10890.3;DDE family endonuclease;LOC_Os09g19880.1;expressed protein
MC06	22136215	0.73	1.03	T	C	T/C(48,11)	T/C(3,32)	MC06g1478	22132951	22139245	-	-	XP_022145925.1;uncharacterized protein LOC111015274 isoform X1 [Momordica charantia];-;-;AT4G10890.3;DDE family endonuclease;LOC_Os09g19880.1;expressed protein
MC06	22136312	0.65	0.93	A	G	A/G(46,13)	A/G(5,35)	MC06g1478	22132951	22139245	-	-	XP_022145925.1;uncharacterized protein LOC111015274 isoform X1 [Momordica charantia];-;-;AT4G10890.3;DDE family endonuclease;LOC_Os09g19880.1;expressed protein
MC06	22136385	0.64	0.91	A	G	A/G(47,12)	A/G(6,35)	MC06g1478	22132951	22139245	-	-	XP_022145925.1;uncharacterized protein LOC111015274 isoform X1 [Momordica charantia];-;-;AT4G10890.3;DDE family endonuclease;LOC_Os09g19880.1;expressed protein
MC06	22137619	0.68	0.96	G	C	G/C(65,16)	G/C(6,43)	MC06g1478	22132951	22139245	-	-	XP_022145925.1;uncharacterized protein LOC111015274 isoform X1 [Momordica charantia];-;-;AT4G10890.3;DDE family endonuclease;LOC_Os09g19880.1;expressed protein
MC06	22139522	0.72	1.02	G	C	G/C(54,18)	C/C(1,34)	-	-	-	-	-	-
MC06	22139551	0.69	0.97	C	T	C/T(61,21)	T/T(2,32)	-	-	-	-	-	-
MC06	22140648	0.67	0.95	C	T	C/T(49,19)	T/T(2,40)	-	-	-	-	-	-
MC06	22140911	0.73	1.03	G	T	G/T(46,8)	G/T(3,22)	-	-	-	-	-	-
MC06	22140939	0.72	1.02	C	G	C/G(40,8)	C/G(3,24)	-	-	-	-	-	-
MC06	22141180	0.64	0.91	C	T	C/T(49,11)	C/T(10,47)	-	-	-	-	-	-
MC06	22141476	0.69	0.96	C	CA	C/CA(12,37)	C/C(27,1)	MC06g1480	22141319	22143873	-	-	XP_022145927.1;uncharacterized protein LOC111015275 [Momordica charantia];-;-;AT4G02725.1;spindle pole body-associated protein;LOC_Os03g49450.1;expressed protein
MC06	22141553	0.7	1	A	C	A/C(43,12)	C/C(2,26)	MC06g1480	22141319	22143873	-	-	XP_022145927.1;uncharacterized protein LOC111015275 [Momordica charantia];-;-;AT4G02725.1;spindle pole body-associated protein;LOC_Os03g49450.1;expressed protein
MC06	22146483	0.65	0.92	T	A	T/A(43,18)	A/A(2,44)	MC06g1481	22145576	22147755	-	-	KGN47907.1;hypothetical protein Csa_6G410620 [Cucumis sativus];-;-;AT4G02715.2;flocculation FLO11-like protein;LOC_Os10g28710.1;expressed protein
MC06	22170813	0.78	1.11	A	AC	A/AC(57,10)	AC/AC(3,41)	-	-	-	-	-	-
MC06	22170863	0.69	0.95	A	AT	A/AT(55,10)	A/AT(4,33)	-	-	-	-	-	-
MC06	22178874	0.69	0.98	C	CCGTCTCTTCTAAACA	C/CCGTCTCTTCTAAACA(18,53)	C/CCGTCTCTTCTAAACA(44,2)	-	-	-	-	-	-
MC06	22179767	0.76	1.08	C	T	C/T(7,44)	C/T(35,4)	-	-	-	-	-	-
MC06	22179774	0.76	1.07	C	G	C/G(7,42)	C/G(36,4)	-	-	-	-	-	-
MC06	22179801	0.69	0.97	A	G	A/G(12,42)	A/A(41,4)	-	-	-	-	-	-
MC06	22184771	0.74	1.04	A	G	A/G(11,57)	A/G(36,4)	MC06g1487	22184261	22188561	lipid metabolic process(GO:0006629);phospholipid metabolic process(GO:0006644);glycerophospholipid metabolic process(GO:0006650);phosphorus metabolic process(GO:0006793);phosphate-containing compound metabolic process(GO:0006796);biological_process(GO:0008150);metabolic process(GO:0008152);cellular process(GO:0009987);dephosphorylation(GO:0016311);organophosphate metabolic process(GO:0019637);lip…	Inositol phosphate metabolism(map00562);Metabolic pathways (map01100);Phosphatidylinositol signaling system(map04070);inositol polyphosphate 5-phosphatase INPP5B/F(ko:K01099,EC:3.1.3.36);synaptojanin(ko:K20279,EC:3.1.3.36)	XP_022931208.1;type I inositol polyphosphate 5-phosphatase 4-like [Cucurbita moschata];Q8GTS0; Type I inositol polyphosphate 5-phosphatase 4 OS=Arabidopsis thaliana OX=3702 GN=IP5P4 PE=2 SV=1;AT3G63240.2;D-se I-like superfamily protein;LOC_Os07g07950.2;type I inositol-1,4,5-trisphosphate 5-phosphatase, putative, expressed
MC06	22189956	0.73	1.03	C	A	C/A(17,50)	C/C(49,1)	-	-	-	-	-	-
MC06	22193466	0.67	0.95	C	T	C/T(12,35)	C/T(37,3)	-	-	-	-	-	-
MC06	22194140	0.71	1	T	A	T/A(10,47)	T/A(23,3)	-	-	-	-	-	-
MC06	22195301	0.71	1.01	T	C	T/C(56,19)	C/C(1,28)	-	-	-	-	-	-
MC06	22195903	0.7	0.98	C	A	C/A(47,10)	C/A(5,34)	-	-	-	-	-	-
MC06	22195996	0.69	0.98	A	G	A/G(42,12)	A/G(3,32)	-	-	-	-	-	-
MC06	22196195	0.67	0.95	C	T	C/T(54,17)	C/T(3,31)	-	-	-	-	-	-
MC06	22201565	0.66	0.94	G	A	G/A(10,43)	G/A(35,6)	-	-	-	-	-	-
MC06	22203127	0.74	1.04	T	C	T/C(54,11)	T/C(2,19)	MC06g1489	22201972	22208160	-;-;cellular_component(GO:0005575);cell(GO:0005623);plasma membrane(GO:0005886);membrane(GO:0016020);cell part(GO:0044464);cell periphery(GO:0071944)	-;golgin subfamily B member 1(ko:K20478)	XP_022145981.1;protein NETWORKED 1D [Momordica charantia];F4HZB5; Protein NETWORKED 1D OS=Arabidopsis thaliana OX=3702 GN=NET1D PE=3 SV=1;AT1G03080.3;kinase interacting (KIP1-like) family protein;LOC_Os03g06510.1;KIP1, putative, expressed
MC06	22205075	0.72	1	C	G	C/G(33,7)	C/G(5,40)	MC06g1489	22201972	22208160	-;-;cellular_component(GO:0005575);cell(GO:0005623);plasma membrane(GO:0005886);membrane(GO:0016020);cell part(GO:0044464);cell periphery(GO:0071944)	-;golgin subfamily B member 1(ko:K20478)	XP_022145981.1;protein NETWORKED 1D [Momordica charantia];F4HZB5; Protein NETWORKED 1D OS=Arabidopsis thaliana OX=3702 GN=NET1D PE=3 SV=1;AT1G03080.3;kinase interacting (KIP1-like) family protein;LOC_Os03g06510.1;KIP1, putative, expressed
MC06	22205619	0.75	1.05	C	G	C/G(43,11)	G/G(2,37)	MC06g1489	22201972	22208160	-;-;cellular_component(GO:0005575);cell(GO:0005623);plasma membrane(GO:0005886);membrane(GO:0016020);cell part(GO:0044464);cell periphery(GO:0071944)	-;golgin subfamily B member 1(ko:K20478)	XP_022145981.1;protein NETWORKED 1D [Momordica charantia];F4HZB5; Protein NETWORKED 1D OS=Arabidopsis thaliana OX=3702 GN=NET1D PE=3 SV=1;AT1G03080.3;kinase interacting (KIP1-like) family protein;LOC_Os03g06510.1;KIP1, putative, expressed
MC06	22206795	0.67	0.95	T	C	T/C(49,20)	C/C(1,26)	MC06g1489	22201972	22208160	-;-;cellular_component(GO:0005575);cell(GO:0005623);plasma membrane(GO:0005886);membrane(GO:0016020);cell part(GO:0044464);cell periphery(GO:0071944)	-;golgin subfamily B member 1(ko:K20478)	XP_022145981.1;protein NETWORKED 1D [Momordica charantia];F4HZB5; Protein NETWORKED 1D OS=Arabidopsis thaliana OX=3702 GN=NET1D PE=3 SV=1;AT1G03080.3;kinase interacting (KIP1-like) family protein;LOC_Os03g06510.1;KIP1, putative, expressed
MC06	22208116	0.67	0.95	T	G	T/G(47,14)	G/G(4,36)	MC06g1489	22201972	22208160	-;-;cellular_component(GO:0005575);cell(GO:0005623);plasma membrane(GO:0005886);membrane(GO:0016020);cell part(GO:0044464);cell periphery(GO:0071944)	-;golgin subfamily B member 1(ko:K20478)	XP_022145981.1;protein NETWORKED 1D [Momordica charantia];F4HZB5; Protein NETWORKED 1D OS=Arabidopsis thaliana OX=3702 GN=NET1D PE=3 SV=1;AT1G03080.3;kinase interacting (KIP1-like) family protein;LOC_Os03g06510.1;KIP1, putative, expressed
MC06	22209723	0.7	0.99	C	G	C/G(41,12)	G/G(3,37)	-	-	-	-	-	-
MC06	22210922	0.64	0.91	C	T	C/T(45,11)	C/T(6,31)	-	-	-	-	-	-
MC06	22210947	0.66	0.93	G	A	G/A(50,13)	G/A(5,32)	-	-	-	-	-	-
MC06	22223053	0.66	0.94	A	C	A/C(50,12)	A/C(5,30)	-	-	-	-	-	-
MC06	22224552	0.67	0.95	A	C	A/C(16,33)	A/A(30,0)	MC06g1492	22223507	22227958	action potential(GO:0001508);regulation of heart rate(GO:0002027);immune system process(GO:0002376);system process(GO:0003008);muscle system process(GO:0003012);circulatory system process(GO:0003013);heart process(GO:0003015);cardiac chamber development(GO:0003205);cardiac atrium development(GO:0003230);cardiac septum development(GO:0003279);atrial septum development(GO:0003283);cellular protein …	-;serine/threonine-protein phosphatase 6 regulatory ankyrin repeat subunit B(ko:K15503)	XP_022145899.1;uncharacterized protein LOC111015247 [Momordica charantia];Q12955; Ankyrin-3 OS=Homo sapiens OX=9606 GN=ANK3 PE=1 SV=3;AT3G18670.2;Ankyrin repeat family protein;LOC_Os11g14544.5;expressed protein
MC06	22230399	0.78	1.1	T	G	T/G(59,14)	G/G(1,35)	MC06g1493	22229358	22234972	-	-	XP_022145905.1;uncharacterized protein LOC111015253 [Momordica charantia];Q9C7A2; Ankyrin repeat-containing protein ITN1 OS=Arabidopsis thaliana OX=3702 GN=ITN1 PE=1 SV=1;AT3G18670.1;Ankyrin repeat family protein;LOC_Os07g09560.1;ankyrin repeat family protein, putative, expressed
MC06	22230528	0.64	0.91	T	C	T/C(48,16)	T/C(4,34)	MC06g1493	22229358	22234972	-	-	XP_022145905.1;uncharacterized protein LOC111015253 [Momordica charantia];Q9C7A2; Ankyrin repeat-containing protein ITN1 OS=Arabidopsis thaliana OX=3702 GN=ITN1 PE=1 SV=1;AT3G18670.1;Ankyrin repeat family protein;LOC_Os07g09560.1;ankyrin repeat family protein, putative, expressed
MC06	22231621	0.7	1	T	C	T/C(10,40)	T/C(38,4)	MC06g1493	22229358	22234972	-	-	XP_022145905.1;uncharacterized protein LOC111015253 [Momordica charantia];Q9C7A2; Ankyrin repeat-containing protein ITN1 OS=Arabidopsis thaliana OX=3702 GN=ITN1 PE=1 SV=1;AT3G18670.1;Ankyrin repeat family protein;LOC_Os07g09560.1;ankyrin repeat family protein, putative, expressed
MC06	22233093	0.71	0.98	C	T	C/T(11,45)	C/T(45,5)	MC06g1493	22229358	22234972	-	-	XP_022145905.1;uncharacterized protein LOC111015253 [Momordica charantia];Q9C7A2; Ankyrin repeat-containing protein ITN1 OS=Arabidopsis thaliana OX=3702 GN=ITN1 PE=1 SV=1;AT3G18670.1;Ankyrin repeat family protein;LOC_Os07g09560.1;ankyrin repeat family protein, putative, expressed
MC06	22233230	0.77	1.07	G	A	G/A(10,52)	G/G(52,4)	MC06g1493	22229358	22234972	-	-	XP_022145905.1;uncharacterized protein LOC111015253 [Momordica charantia];Q9C7A2; Ankyrin repeat-containing protein ITN1 OS=Arabidopsis thaliana OX=3702 GN=ITN1 PE=1 SV=1;AT3G18670.1;Ankyrin repeat family protein;LOC_Os07g09560.1;ankyrin repeat family protein, putative, expressed
MC06	22233283	0.72	1	A	C	A/C(14,47)	A/A(52,3)	MC06g1493	22229358	22234972	-	-	XP_022145905.1;uncharacterized protein LOC111015253 [Momordica charantia];Q9C7A2; Ankyrin repeat-containing protein ITN1 OS=Arabidopsis thaliana OX=3702 GN=ITN1 PE=1 SV=1;AT3G18670.1;Ankyrin repeat family protein;LOC_Os07g09560.1;ankyrin repeat family protein, putative, expressed
MC06	22233309	0.72	1.02	A	G	A/G(11,41)	A/A(54,4)	MC06g1493	22229358	22234972	-	-	XP_022145905.1;uncharacterized protein LOC111015253 [Momordica charantia];Q9C7A2; Ankyrin repeat-containing protein ITN1 OS=Arabidopsis thaliana OX=3702 GN=ITN1 PE=1 SV=1;AT3G18670.1;Ankyrin repeat family protein;LOC_Os07g09560.1;ankyrin repeat family protein, putative, expressed
MC06	22233859	0.68	0.96	A	C	A/C(16,39)	A/A(30,1)	MC06g1493	22229358	22234972	-	-	XP_022145905.1;uncharacterized protein LOC111015253 [Momordica charantia];Q9C7A2; Ankyrin repeat-containing protein ITN1 OS=Arabidopsis thaliana OX=3702 GN=ITN1 PE=1 SV=1;AT3G18670.1;Ankyrin repeat family protein;LOC_Os07g09560.1;ankyrin repeat family protein, putative, expressed
MC06	22235452	0.68	0.96	C	T	C/T(9,45)	C/T(33,6)	-	-	-	-	-	-
MC06	22240451	0.79	1.11	T	C	T/C(45,10)	C/C(1,30)	MC06g1494	22236925	22242566	regulation of cellular amino acid metabolic process(GO:0006521);biological_process(GO:0008150);regulation of biosynthetic process(GO:0009889);regulation of ethylene biosynthetic process(GO:0010364);regulation of cellular ketone metabolic process(GO:0010565);regulation of hormone levels(GO:0010817);regulation of metabolic process(GO:0019222);regulation of cellular metabolic process(GO:0031323);reg…	-	XP_022145969.1;ETO1-like protein 1 isoform X1 [Momordica charantia];Q9ZQX6; ETO1-like protein 1 OS=Arabidopsis thaliana OX=3702 GN=EOL1 PE=1 SV=1;AT4G02680.1;ETO1-like 1;LOC_Os11g37520.1;BTBT3 - Bric-a-Brac, Tramtrack, Broad Complex BTB domain with tetratricopeptide repeats, expressed
MC06	22261521	0.64	0.93	G	GA	G/GA(4,28)	G/GA(26,4)	MC06g1495	22242782	22262117	-	-;CDC-like kinase(ko:K08823,EC:2.7.12.1);protein phosphatase 1K(ko:K17505,EC:3.1.3.16)	XP_022145962.1;uncharacterized protein LOC111015293 isoform X1 [Momordica charantia];Q8RXY0; Probable inactive protein kinase At3g63330 OS=Arabidopsis thaliana OX=3702 GN=At3g63330 PE=2 SV=1;AT3G63340.7;kinase superfamily protein;LOC_Os11g37540.1;protein phosphatase 2C, putative, expressed
MC06	22262395	0.68	0.98	AT	A	AT/A(6,31)	AT/A(33,3)	-	-	-	-	-	-
MC06	22262405	0.76	1.02	C	CT	C/CT(33,5)	CT/CT(3,29)	-	-	-	-	-	-
MC06	22273227	0.67	0.94	T	G	T/G(14,49)	T/G(40,5)	-	-	-	-	-	-
MC06	22274883	0.73	1.03	T	C	T/C(12,45)	T/T(44,3)	-	-	-	-	-	-
MC06	22276629	0.66	0.93	T	A	T/A(12,37)	T/A(36,4)	MC06g1497	22275344	22278631	-	-	XP_022145976.1;uncharacterized protein LOC111015296 [Momordica charantia];P27161; Calmodulin OS=Solanum lycopersicum OX=4081 GN=CALM1 PE=2 SV=2;AT3G22930.1;calmodulin-like 11;LOC_Os05g41210.1;OsCam2 - Calmodulin, expressed
MC06	22284519	0.67	0.95	A	T	A/T(7,26)	A/T(31,4)	-	-	-	-	-	-
MC06	22285635	0.64	0.91	A	G	A/G(18,54)	A/G(34,4)	-	-	-	-	-	-
MC06	22285719	0.66	0.92	A	AAT	A/AAT(18,69)	A/AAT(26,4)	-	-	-	-	-	-
MC06	22285727	0.65	0.91	G	A	G/A(19,69)	G/A(25,4)	-	-	-	-	-	-
MC06	22291243	0.68	0.96	C	T	C/T(13,49)	C/T(32,4)	-	-	-	-	-	-
MC06	22291672	0.71	1	G	C	G/C(13,42)	G/G(35,2)	-	-	-	-	-	-
MC06	22293007	0.74	1.05	A	G	A/G(15,56)	A/A(47,2)	-	-	-	-	-	-
MC06	22294046	0.68	0.96	G	A	G/A(10,49)	G/A(33,6)	-	-	-	-	-	-
MC06	22294807	0.68	0.96	T	C	T/C(14,43)	T/T(35,3)	-	-	-	-	-	-
MC06	22294956	0.66	0.93	C	T	C/T(17,38)	C/C(31,1)	-	-	-	-	-	-
MC06	22296093	0.67	0.95	G	GAAATGAAATTCTTC	G/GAAATGAAATTCTTC(13,34)	G/G(27,0)	-	-	-	-	-	-
MC06	22296127	0.77	1.09	A	G	A/G(14,47)	A/A(23,0)	-	-	-	-	-	-
MC06	22298298	0.66	0.93	T	C	T/C(17,38)	T/T(30,1)	-	-	-	-	-	-
MC06	22298761	0.69	0.97	GT	G	GT/G(13,46)	GT/GT(30,1)	-	-	-	-	-	-
MC06	22298950	0.69	0.98	C	T	C/T(8,47)	C/T(22,4)	-	-	-	-	-	-
MC06	22299062	0.69	0.98	T	G	T/G(9,36)	T/G(34,4)	-	-	-	-	-	-
MC06	22299082	0.72	1.02	G	A	G/A(8,36)	G/A(37,4)	-	-	-	-	-	-
MC06	22299786	0.67	0.96	C	T	C/T(17,40)	C/C(49,1)	-	-	-	-	-	-
MC06	22300036	0.8	1.12	T	C	T/C(17,66)	T/T(46,0)	-	-	-	-	-	-
MC06	22300615	0.64	0.92	GT	GTT,G	GT/GTT(8,35,0)	GT/GT(36,5,0)	-	-	-	-	-	-
MC06	22300785	0.69	0.95	C	T	C/T(11,47)	C/T(41,6)	-	-	-	-	-	-
MC06	22302469	0.79	1.12	G	A	G/A(11,41)	G/G(26,0)	MC06g1499	22302351	22308670	-	-	XP_022146009.1;protein LONGIFOLIA 1 [Momordica charantia];Q9LF24; Protein LONGIFOLIA 1 OS=Arabidopsis thaliana OX=3702 GN=LNG1 PE=1 SV=1;AT3G63430.2;zinc finger CCCH domain protein;LOC_Os11g37670.1;expressed protein
MC06	22303973	0.66	0.93	T	G	T/G(15,41)	T/T(39,3)	MC06g1499	22302351	22308670	-	-	XP_022146009.1;protein LONGIFOLIA 1 [Momordica charantia];Q9LF24; Protein LONGIFOLIA 1 OS=Arabidopsis thaliana OX=3702 GN=LNG1 PE=1 SV=1;AT3G63430.2;zinc finger CCCH domain protein;LOC_Os11g37670.1;expressed protein
MC06	22304687	0.68	0.96	A	T	A/T(12,50)	A/T(28,4)	MC06g1499	22302351	22308670	-	-	XP_022146009.1;protein LONGIFOLIA 1 [Momordica charantia];Q9LF24; Protein LONGIFOLIA 1 OS=Arabidopsis thaliana OX=3702 GN=LNG1 PE=1 SV=1;AT3G63430.2;zinc finger CCCH domain protein;LOC_Os11g37670.1;expressed protein
MC06	22305029	0.67	0.94	A	AG	A/AG(17,50)	A/A(40,3)	MC06g1499	22302351	22308670	-	-	XP_022146009.1;protein LONGIFOLIA 1 [Momordica charantia];Q9LF24; Protein LONGIFOLIA 1 OS=Arabidopsis thaliana OX=3702 GN=LNG1 PE=1 SV=1;AT3G63430.2;zinc finger CCCH domain protein;LOC_Os11g37670.1;expressed protein
MC06	22305070	0.73	1.03	C	A	C/A(14,59)	C/C(34,3)	MC06g1499	22302351	22308670	-	-	XP_022146009.1;protein LONGIFOLIA 1 [Momordica charantia];Q9LF24; Protein LONGIFOLIA 1 OS=Arabidopsis thaliana OX=3702 GN=LNG1 PE=1 SV=1;AT3G63430.2;zinc finger CCCH domain protein;LOC_Os11g37670.1;expressed protein
MC06	22305173	0.7	1.01	A	G	A/G(14,55)	A/G(34,3)	MC06g1499	22302351	22308670	-	-	XP_022146009.1;protein LONGIFOLIA 1 [Momordica charantia];Q9LF24; Protein LONGIFOLIA 1 OS=Arabidopsis thaliana OX=3702 GN=LNG1 PE=1 SV=1;AT3G63430.2;zinc finger CCCH domain protein;LOC_Os11g37670.1;expressed protein
MC06	22308108	0.69	0.98	C	T	C/T(16,41)	C/C(34,1)	MC06g1499	22302351	22308670	-	-	XP_022146009.1;protein LONGIFOLIA 1 [Momordica charantia];Q9LF24; Protein LONGIFOLIA 1 OS=Arabidopsis thaliana OX=3702 GN=LNG1 PE=1 SV=1;AT3G63430.2;zinc finger CCCH domain protein;LOC_Os11g37670.1;expressed protein
MC06	22308497	0.68	0.96	A	G	A/G(17,42)	A/A(30,1)	MC06g1499	22302351	22308670	-	-	XP_022146009.1;protein LONGIFOLIA 1 [Momordica charantia];Q9LF24; Protein LONGIFOLIA 1 OS=Arabidopsis thaliana OX=3702 GN=LNG1 PE=1 SV=1;AT3G63430.2;zinc finger CCCH domain protein;LOC_Os11g37670.1;expressed protein
MC06	22309700	0.67	0.94	C	T	C/T(20,49)	C/C(45,2)	-	-	-	-	-	-
MC06	22314052	0.74	1.06	A	C	A/C(9,52)	A/C(29,3)	MC06g1500	22312485	22316000	morphogenesis of a branching structure(GO:0001763);lipid metabolic process(GO:0006629);sesquiterpenoid metabolic process(GO:0006714);isoprenoid metabolic process(GO:0006720);terpenoid metabolic process(GO:0006721);multicellular organism development(GO:0007275);biological_process(GO:0008150);metabolic process(GO:0008152);isoprenoid biosynthetic process(GO:0008299);lipid biosynthetic process(GO:000…	Carotenoid biosynthesis(map00906);beta-carotene isomerase(ko:K17911,EC:5.2.1.14)	XP_022146076.1;beta-carotene isomerase D27, chloroplastic [Momordica charantia];R4HZ96; Beta-carotene isomerase D27, chloroplastic OS=Medicago truncatula OX=3880 GN=D27 PE=1 SV=1;AT1G03055.1;beta-carotene isomerase D27-like protein;LOC_Os08g02210.1;expressed protein
MC06	22315623	0.7	0.99	C	G	C/G(12,31)	C/C(47,1)	MC06g1500	22312485	22316000	morphogenesis of a branching structure(GO:0001763);lipid metabolic process(GO:0006629);sesquiterpenoid metabolic process(GO:0006714);isoprenoid metabolic process(GO:0006720);terpenoid metabolic process(GO:0006721);multicellular organism development(GO:0007275);biological_process(GO:0008150);metabolic process(GO:0008152);isoprenoid biosynthetic process(GO:0008299);lipid biosynthetic process(GO:000…	Carotenoid biosynthesis(map00906);beta-carotene isomerase(ko:K17911,EC:5.2.1.14)	XP_022146076.1;beta-carotene isomerase D27, chloroplastic [Momordica charantia];R4HZ96; Beta-carotene isomerase D27, chloroplastic OS=Medicago truncatula OX=3880 GN=D27 PE=1 SV=1;AT1G03055.1;beta-carotene isomerase D27-like protein;LOC_Os08g02210.1;expressed protein
MC06	22316451	0.66	0.93	C	T	C/T(15,38)	C/C(32,2)	-	-	-	-	-	-
MC06	22316591	0.67	0.95	C	T	C/T(43,12)	C/T(4,32)	-	-	-	-	-	-
MC06	22317226	0.68	0.97	G	A	G/A(17,55)	G/G(25,2)	-	-	-	-	-	-
MC06	22317784	0.64	0.93	TA	T	TA/T(14,38)	TA/TA(28,2)	-	-	-	-	-	-
MC06	22318214	0.67	0.94	T	A	T/A(19,48)	T/T(37,2)	-	-	-	-	-	-
MC06	22319206	0.66	0.93	C	T	C/T(9,28)	C/T(45,5)	-	-	-	-	-	-
MC06	22319854	0.67	0.94	A	G	A/G(17,48)	A/G(39,3)	-	-	-	-	-	-
MC06	22319882	0.65	0.92	G	C	G/C(17,48)	G/C(43,4)	-	-	-	-	-	-
MC06	22319916	0.65	0.91	C	T	C/T(15,47)	C/T(40,5)	-	-	-	-	-	-
MC06	22320044	0.66	0.94	T	A	T/A(16,50)	T/A(38,4)	-	-	-	-	-	-
MC06	22330741	0.85	1.2	G	C	G/C(6,33)	G/G(27,0)	-	-	-	-	-	-
MC06	22330916	0.71	1	T	C	T/C(9,27)	T/T(24,1)	-	-	-	-	-	-
MC06	22331555	0.73	1.04	A	G	A/G(9,33)	A/A(37,2)	-	-	-	-	-	-
MC06	22332316	0.68	0.96	C	G	C/G(16,45)	C/C(33,2)	-	-	-	-	-	-
MC06	22332337	0.7	1.01	G	GT	G/GT(14,43)	G/G(33,1)	-	-	-	-	-	-
MC06	22332374	0.73	1	C	A	C/A(13,47)	C/C(36,2)	-	-	-	-	-	-
MC06	22332486	0.66	0.94	G	T	G/T(13,33)	G/G(36,2)	-	-	-	-	-	-
MC06	22335809	0.68	0.96	A	G	A/G(50,12)	A/G(5,34)	-	-	-	-	-	-
MC06	22337142	0.69	0.97	G	A	G/A(12,44)	G/A(28,3)	-	-	-	-	-	-
MC06	22341813	0.7	0.99	G	A	G/A(16,69)	G/A(39,5)	MC06g1502	22338260	22344956	-	-	XP_022145977.1;uncharacterized protein LOC111015299 [Momordica charantia];-;-;AT3G22970.1;hypothetical protein (DUF506);LOC_Os03g58230.1;plant-specific domain TIGR01615 family protein, expressed
MC06	22342167	0.62	0.93	C	CT	C/CT(9,28)	C/C(38,2)	MC06g1502	22338260	22344956	-	-	XP_022145977.1;uncharacterized protein LOC111015299 [Momordica charantia];-;-;AT3G22970.1;hypothetical protein (DUF506);LOC_Os03g58230.1;plant-specific domain TIGR01615 family protein, expressed
MC06	22343184	0.67	0.96	T	TG	T/TG(14,45)	T/TG(36,3)	MC06g1502	22338260	22344956	-	-	XP_022145977.1;uncharacterized protein LOC111015299 [Momordica charantia];-;-;AT3G22970.1;hypothetical protein (DUF506);LOC_Os03g58230.1;plant-specific domain TIGR01615 family protein, expressed
MC06	22344570	0.67	0.94	G	C	G/C(19,48)	G/G(37,2)	MC06g1502	22338260	22344956	-	-	XP_022145977.1;uncharacterized protein LOC111015299 [Momordica charantia];-;-;AT3G22970.1;hypothetical protein (DUF506);LOC_Os03g58230.1;plant-specific domain TIGR01615 family protein, expressed
MC06	22344624	0.68	0.94	T	C	T/C(16,51)	T/C(42,4)	MC06g1502	22338260	22344956	-	-	XP_022145977.1;uncharacterized protein LOC111015299 [Momordica charantia];-;-;AT3G22970.1;hypothetical protein (DUF506);LOC_Os03g58230.1;plant-specific domain TIGR01615 family protein, expressed
MC06	22344746	0.7	1	T	TA	T/TA(12,43)	T/T(27,2)	MC06g1502	22338260	22344956	-	-	XP_022145977.1;uncharacterized protein LOC111015299 [Momordica charantia];-;-;AT3G22970.1;hypothetical protein (DUF506);LOC_Os03g58230.1;plant-specific domain TIGR01615 family protein, expressed
MC06	22345356	0.68	0.95	T	C	T/C(14,50)	T/C(51,6)	-	-	-	-	-	-
MC06	22345456	0.77	1.09	G	A	G/A(10,49)	G/G(46,3)	-	-	-	-	-	-
MC06	22346603	0.64	0.91	C	A	C/A(12,37)	C/A(39,5)	-	-	-	-	-	-
MC06	22346705	0.71	1	A	G	A/G(11,45)	A/G(37,4)	-	-	-	-	-	-
MC06	22346773	0.69	0.98	C	T	C/T(13,44)	C/C(45,4)	-	-	-	-	-	-
MC06	22348746	0.68	0.96	T	C	T/C(20,64)	T/C(36,3)	MC06g1503	22347649	22352718	tryptophan biosynthetic process(GO:0000162);organic acid metabolic process(GO:0006082);cellular amino acid metabolic process(GO:0006520);tryptophan metabolic process(GO:0006568);cellular biogenic amine metabolic process(GO:0006576);indolalkylamine metabolic process(GO:0006586);cellular aromatic compound metabolic process(GO:0006725);nitrogen compound metabolic process(GO:0006807);biological_proce…	Glycine, serine and threonine metabolism(map00260);Phenylalanine, tyrosine and tryptophan biosynthesis(map00400);Benzoxazinoid biosynthesis(map00402);Metabolic pathways (map01100);Biosynthesis of secondary metabolites(map01110);Biosynthesis of antibiotics(map01130);Biosynthesis of amino acids(map01230);tryptophan synthase alpha chain(ko:K01695,EC:4.2.1.20);indole-3-glycerol-phosphate lyase(ko:K13…	XP_022145936.1;tryptophan synthase alpha chain-like isoform X1 [Momordica charantia];O22765; Tryptophan synthase alpha chain OS=Arabidopsis thaliana OX=3702 GN=TRPA1 PE=1 SV=2;AT4G02610.1;Aldolase-type TIM barrel family protein;LOC_Os07g08430.1;indole-3-glycerol phosphate lyase, chloroplast precursor, putative, expressed
MC06	22349845	0.65	0.91	A	G	A/G(14,45)	A/G(38,5)	MC06g1503	22347649	22352718	tryptophan biosynthetic process(GO:0000162);organic acid metabolic process(GO:0006082);cellular amino acid metabolic process(GO:0006520);tryptophan metabolic process(GO:0006568);cellular biogenic amine metabolic process(GO:0006576);indolalkylamine metabolic process(GO:0006586);cellular aromatic compound metabolic process(GO:0006725);nitrogen compound metabolic process(GO:0006807);biological_proce…	Glycine, serine and threonine metabolism(map00260);Phenylalanine, tyrosine and tryptophan biosynthesis(map00400);Benzoxazinoid biosynthesis(map00402);Metabolic pathways (map01100);Biosynthesis of secondary metabolites(map01110);Biosynthesis of antibiotics(map01130);Biosynthesis of amino acids(map01230);tryptophan synthase alpha chain(ko:K01695,EC:4.2.1.20);indole-3-glycerol-phosphate lyase(ko:K13…	XP_022145936.1;tryptophan synthase alpha chain-like isoform X1 [Momordica charantia];O22765; Tryptophan synthase alpha chain OS=Arabidopsis thaliana OX=3702 GN=TRPA1 PE=1 SV=2;AT4G02610.1;Aldolase-type TIM barrel family protein;LOC_Os07g08430.1;indole-3-glycerol phosphate lyase, chloroplast precursor, putative, expressed
MC06	22350803	0.69	0.97	A	C	A/C(19,60)	A/A(39,3)	MC06g1503	22347649	22352718	tryptophan biosynthetic process(GO:0000162);organic acid metabolic process(GO:0006082);cellular amino acid metabolic process(GO:0006520);tryptophan metabolic process(GO:0006568);cellular biogenic amine metabolic process(GO:0006576);indolalkylamine metabolic process(GO:0006586);cellular aromatic compound metabolic process(GO:0006725);nitrogen compound metabolic process(GO:0006807);biological_proce…	Glycine, serine and threonine metabolism(map00260);Phenylalanine, tyrosine and tryptophan biosynthesis(map00400);Benzoxazinoid biosynthesis(map00402);Metabolic pathways (map01100);Biosynthesis of secondary metabolites(map01110);Biosynthesis of antibiotics(map01130);Biosynthesis of amino acids(map01230);tryptophan synthase alpha chain(ko:K01695,EC:4.2.1.20);indole-3-glycerol-phosphate lyase(ko:K13…	XP_022145936.1;tryptophan synthase alpha chain-like isoform X1 [Momordica charantia];O22765; Tryptophan synthase alpha chain OS=Arabidopsis thaliana OX=3702 GN=TRPA1 PE=1 SV=2;AT4G02610.1;Aldolase-type TIM barrel family protein;LOC_Os07g08430.1;indole-3-glycerol phosphate lyase, chloroplast precursor, putative, expressed
MC06	22350854	0.7	1	C	CTCATGAAAGA	C/CTCATGAAAGA(22,67)	C/CTCATGAAAGA(39,2)	MC06g1503	22347649	22352718	tryptophan biosynthetic process(GO:0000162);organic acid metabolic process(GO:0006082);cellular amino acid metabolic process(GO:0006520);tryptophan metabolic process(GO:0006568);cellular biogenic amine metabolic process(GO:0006576);indolalkylamine metabolic process(GO:0006586);cellular aromatic compound metabolic process(GO:0006725);nitrogen compound metabolic process(GO:0006807);biological_proce…	Glycine, serine and threonine metabolism(map00260);Phenylalanine, tyrosine and tryptophan biosynthesis(map00400);Benzoxazinoid biosynthesis(map00402);Metabolic pathways (map01100);Biosynthesis of secondary metabolites(map01110);Biosynthesis of antibiotics(map01130);Biosynthesis of amino acids(map01230);tryptophan synthase alpha chain(ko:K01695,EC:4.2.1.20);indole-3-glycerol-phosphate lyase(ko:K13…	XP_022145936.1;tryptophan synthase alpha chain-like isoform X1 [Momordica charantia];O22765; Tryptophan synthase alpha chain OS=Arabidopsis thaliana OX=3702 GN=TRPA1 PE=1 SV=2;AT4G02610.1;Aldolase-type TIM barrel family protein;LOC_Os07g08430.1;indole-3-glycerol phosphate lyase, chloroplast precursor, putative, expressed
MC06	22351694	0.65	0.92	G	A	G/A(20,45)	G/G(45,2)	MC06g1503	22347649	22352718	tryptophan biosynthetic process(GO:0000162);organic acid metabolic process(GO:0006082);cellular amino acid metabolic process(GO:0006520);tryptophan metabolic process(GO:0006568);cellular biogenic amine metabolic process(GO:0006576);indolalkylamine metabolic process(GO:0006586);cellular aromatic compound metabolic process(GO:0006725);nitrogen compound metabolic process(GO:0006807);biological_proce…	Glycine, serine and threonine metabolism(map00260);Phenylalanine, tyrosine and tryptophan biosynthesis(map00400);Benzoxazinoid biosynthesis(map00402);Metabolic pathways (map01100);Biosynthesis of secondary metabolites(map01110);Biosynthesis of antibiotics(map01130);Biosynthesis of amino acids(map01230);tryptophan synthase alpha chain(ko:K01695,EC:4.2.1.20);indole-3-glycerol-phosphate lyase(ko:K13…	XP_022145936.1;tryptophan synthase alpha chain-like isoform X1 [Momordica charantia];O22765; Tryptophan synthase alpha chain OS=Arabidopsis thaliana OX=3702 GN=TRPA1 PE=1 SV=2;AT4G02610.1;Aldolase-type TIM barrel family protein;LOC_Os07g08430.1;indole-3-glycerol phosphate lyase, chloroplast precursor, putative, expressed
MC06	22353973	0.69	0.98	G	T	G/T(14,41)	G/G(36,2)	-	-	-	-	-	-
MC06	22355063	0.75	1.07	T	TTTA	T/TTTA(8,51)	T/TTTA(18,2)	-	-	-	-	-	-
MC06	22355363	0.69	0.98	T	C	T/C(16,44)	T/T(25,1)	MC06g1504	22355335	22357483	-	Plant hormone signal transduction(map04075);auxin-responsive protein IAA(ko:K14484)	XP_022145940.1;auxin-induced protein AUX28-like [Momordica charantia];P13089; Auxin-induced protein AUX28 OS=Glycine max OX=3847 GN=AUX28 PE=2 SV=1;AT4G14550.1;indole-3-acetic acid inducible 14;LOC_Os12g40890.1;OsIAA30 - Auxin-responsive Aux/IAA gene family member, expressed
MC06	22356146	0.66	0.93	C	T	C/T(15,42)	C/C(46,4)	MC06g1504	22355335	22357483	-	Plant hormone signal transduction(map04075);auxin-responsive protein IAA(ko:K14484)	XP_022145940.1;auxin-induced protein AUX28-like [Momordica charantia];P13089; Auxin-induced protein AUX28 OS=Glycine max OX=3847 GN=AUX28 PE=2 SV=1;AT4G14550.1;indole-3-acetic acid inducible 14;LOC_Os12g40890.1;OsIAA30 - Auxin-responsive Aux/IAA gene family member, expressed
MC06	22357292	0.67	0.94	G	C	G/C(12,27)	G/G(39,1)	MC06g1504	22355335	22357483	-	Plant hormone signal transduction(map04075);auxin-responsive protein IAA(ko:K14484)	XP_022145940.1;auxin-induced protein AUX28-like [Momordica charantia];P13089; Auxin-induced protein AUX28 OS=Glycine max OX=3847 GN=AUX28 PE=2 SV=1;AT4G14550.1;indole-3-acetic acid inducible 14;LOC_Os12g40890.1;OsIAA30 - Auxin-responsive Aux/IAA gene family member, expressed
MC06	22357446	0.7	0.99	T	G	T/G(12,42)	T/G(34,3)	MC06g1504	22355335	22357483	-	Plant hormone signal transduction(map04075);auxin-responsive protein IAA(ko:K14484)	XP_022145940.1;auxin-induced protein AUX28-like [Momordica charantia];P13089; Auxin-induced protein AUX28 OS=Glycine max OX=3847 GN=AUX28 PE=2 SV=1;AT4G14550.1;indole-3-acetic acid inducible 14;LOC_Os12g40890.1;OsIAA30 - Auxin-responsive Aux/IAA gene family member, expressed
MC06	22357892	0.69	0.98	C	T	C/T(12,41)	C/T(33,3)	-	-	-	-	-	-
MC06	22359596	0.67	0.99	T	TA	T/TA(13,39)	T/T(26,1)	-	-	-	-	-	-
MC06	22361257	0.67	0.95	G	A	G/A(11,48)	G/A(54,9)	-	-	-	-	-	-
MC06	22368604	0.67	0.95	A	C	A/C(16,58)	A/C(46,6)	-	-	-	-	-	-
MC06	22368749	0.66	0.93	G	A	G/A(15,49)	G/A(42,5)	-	-	-	-	-	-
MC06	22368875	0.75	1.06	A	C	A/C(6,41)	A/C(36,5)	-	-	-	-	-	-
MC06	22368888	0.76	1.07	A	AG	A/AG(8,43)	A/AG(33,3)	-	-	-	-	-	-
MC06	22368904	0.76	1.08	C	T	C/T(7,47)	C/T(33,4)	-	-	-	-	-	-
MC06	22368927	0.6	1.01	CAAATTTTTTTGGTTCAAACCA	C	CAAATTTTTTTGGTTCAAACCA/C(7,32)	CAAATTTTTTTGGTTCAAACCA/C(38,2)	-	-	-	-	-	-
MC06	22369944	0.66	0.94	C	T	C/T(18,47)	C/C(34,2)	-	-	-	-	-	-
MC06	22370091	0.65	0.92	A	G	A/G(20,42)	A/A(35,1)	-	-	-	-	-	-
MC06	22370318	0.7	1	G	A	G/A(12,39)	G/G(35,2)	-	-	-	-	-	-
MC06	22370417	0.71	1	T	C	T/C(10,37)	T/C(34,3)	-	-	-	-	-	-
MC06	22370419	0.68	0.97	T	C	T/C(11,36)	T/C(33,3)	-	-	-	-	-	-
MC06	22370451	0.64	0.91	C	T	C/T(15,39)	C/T(35,3)	-	-	-	-	-	-
MC06	22377342	0.66	0.93	A	T	A/T(23,58)	A/A(33,2)	-	-	-	-	-	-
MC06	22379209	0.78	1.08	A	G	A/G(8,37)	A/A(40,2)	-	-	-	-	-	-
MC06	22379598	0.65	0.92	G	A	G/A(18,43)	G/G(50,3)	-	-	-	-	-	-
MC06	22379614	0.64	0.91	C	A	C/A(18,38)	C/C(51,2)	-	-	-	-	-	-
MC06	22379642	0.7	0.99	G	T	G/T(16,46)	G/G(44,2)	-	-	-	-	-	-
MC06	22379966	0.71	1.01	C	T	C/T(10,36)	C/C(39,3)	-	-	-	-	-	-
MC06	22381547	0.6	0.93	T	TTCCCCATC	T/TTCCCCATC(6,30)	T/TTCCCCATC(38,5)	-	-	-	-	-	-
MC06	22381898	0.67	0.96	TG	T	TG/T(16,42)	TG/TG(37,1)	-	-	-	-	-	-
MC06	22385237	0.67	0.95	A	T	A/T(20,46)	A/A(36,1)	MC06g1509	22383310	22388730	-	Protein export(map03060);signal recognition particle subunit SRP9(ko:K03109)	XP_022146061.1;signal recognition particle 9 kDa protein isoform X1 [Momordica charantia];Q9SMU7; Signal recognition particle 9 kDa protein OS=Arabidopsis thaliana OX=3702 GN=SRP9 PE=3 SV=1;AT3G49100.2;Signal recognition particle%2C SRP9/SRP14 subunit;LOC_Os06g14550.1;signal recognition particle 9 kDa protein, putative, expressed
MC06	22387228	0.71	1.04	G	A	G/A(8,31)	G/G(41,2)	MC06g1509	22383310	22388730	-	Protein export(map03060);signal recognition particle subunit SRP9(ko:K03109)	XP_022146061.1;signal recognition particle 9 kDa protein isoform X1 [Momordica charantia];Q9SMU7; Signal recognition particle 9 kDa protein OS=Arabidopsis thaliana OX=3702 GN=SRP9 PE=3 SV=1;AT3G49100.2;Signal recognition particle%2C SRP9/SRP14 subunit;LOC_Os06g14550.1;signal recognition particle 9 kDa protein, putative, expressed
MC06	22389422	0.66	0.91	A	G	A/G(13,45)	A/G(23,3)	-	-	-	-	-	-
MC06	22390180	0.75	1.06	G	A	G/A(13,49)	G/G(25,1)	-	-	-	-	-	-
MC06	22390270	0.73	1.04	T	A	T/A(8,37)	T/A(31,3)	-	-	-	-	-	-
MC06	22391019	0.67	0.95	G	A	G/A(14,45)	G/G(40,4)	-	-	-	-	-	-
MC06	22391024	0.68	0.97	G	A	G/A(13,45)	G/A(39,4)	-	-	-	-	-	-
MC06	22391108	0.65	0.92	G	A	G/A(19,51)	G/A(35,3)	-	-	-	-	-	-
MC06	22391144	0.71	1	T	C	T/C(18,57)	T/T(38,2)	-	-	-	-	-	-
MC06	22391158	0.7	0.99	A	G	A/G(19,57)	A/A(38,2)	-	-	-	-	-	-
MC06	22391207	0.66	1.01	A	AT	A/AT(14,50)	A/A(45,2)	-	-	-	-	-	-
MC06	22391232	0.74	1.05	G	A	G/A(14,56)	G/G(51,3)	-	-	-	-	-	-
MC06	22391435	0.74	1.05	A	G	A/G(9,42)	A/G(35,3)	-	-	-	-	-	-
MC06	22391454	0.76	1.08	T	C	T/C(8,35)	T/T(37,2)	-	-	-	-	-	-
MC06	22391477	0.79	1.12	G	A	G/A(7,39)	G/G(34,2)	-	-	-	-	-	-
MC06	22391541	0.77	1.1	T	C	T/C(7,33)	T/T(38,2)	-	-	-	-	-	-
MC06	22391546	0.75	1.05	G	T	G/T(8,33)	G/G(35,2)	-	-	-	-	-	-
MC06	22391975	0.67	0.95	G	T	G/T(12,46)	G/T(37,5)	-	-	-	-	-	-
MC06	22401130	0.72	1.01	A	G	A/G(12,38)	A/A(54,2)	-	-	-	-	-	-
MC06	22407429	0.68	0.97	T	A	T/A(18,54)	T/T(43,3)	-	-	-	-	-	-
MC06	22413020	0.66	0.94	G	A	G/A(13,30)	G/G(28,1)	-	-	-	-	-	-
MC06	22413510	0.67	0.95	C	T	C/T(11,37)	C/T(46,5)	-	-	-	-	-	-
MC06	22414181	0.67	0.94	T	C	T/C(19,61)	T/C(38,4)	-	-	-	-	-	-
MC06	22414221	0.69	0.97	A	G	A/G(16,54)	A/G(44,4)	-	-	-	-	-	-
MC06	22414350	0.66	0.93	T	G	T/G(14,54)	T/G(38,6)	-	-	-	-	-	-
MC06	22414513	0.72	1.02	T	G	T/G(11,52)	T/G(53,6)	-	-	-	-	-	-
MC06	22415182	0.76	1.08	T	C	T/C(11,44)	T/T(52,2)	-	-	-	-	-	-
MC06	22417653	0.72	1.02	C	T	C/T(14,41)	C/C(37,1)	-	-	-	-	-	-
MC06	22417666	0.7	0.99	A	G	A/G(15,41)	A/A(28,1)	-	-	-	-	-	-
MC06	22417714	0.67	0.95	T	C	T/C(16,33)	T/T(26,0)	-	-	-	-	-	-
MC06	22418364	0.88	1.25	C	G	C/G(5,50)	C/C(38,1)	-	-	-	-	-	-
MC06	22434719	0.66	0.94	A	C	A/C(12,42)	A/C(31,4)	-	-	-	-	-	-
MC06	22435164	0.69	0.99	GT	G	GT/G(16,48)	GT/GT(36,1)	-	-	-	-	-	-
MC06	22436831	0.77	1.09	T	C	T/C(12,48)	T/T(35,1)	MC06g1512	22436495	22446498	-	-;poly(rC)-binding protein 3/4(ko:K21444)	XP_022145989.1;flowering locus K homology domain-like isoform X1 [Momordica charantia];Q9SR13; Flowering locus K homology domain OS=Arabidopsis thaliana OX=3702 GN=FLK PE=1 SV=1;AT3G04610.4;R--binding KH domain-containing protein;LOC_Os03g42900.1;KH domain containing protein, putative, expressed
MC06	22436876	0.76	1.08	A	C	A/C(11,42)	A/A(31,1)	MC06g1512	22436495	22446498	-	-;poly(rC)-binding protein 3/4(ko:K21444)	XP_022145989.1;flowering locus K homology domain-like isoform X1 [Momordica charantia];Q9SR13; Flowering locus K homology domain OS=Arabidopsis thaliana OX=3702 GN=FLK PE=1 SV=1;AT3G04610.4;R--binding KH domain-containing protein;LOC_Os03g42900.1;KH domain containing protein, putative, expressed
MC06	22439358	0.73	1.03	A	C	A/C(12,38)	A/A(34,1)	MC06g1512	22436495	22446498	-	-;poly(rC)-binding protein 3/4(ko:K21444)	XP_022145989.1;flowering locus K homology domain-like isoform X1 [Momordica charantia];Q9SR13; Flowering locus K homology domain OS=Arabidopsis thaliana OX=3702 GN=FLK PE=1 SV=1;AT3G04610.4;R--binding KH domain-containing protein;LOC_Os03g42900.1;KH domain containing protein, putative, expressed
MC06	22439599	0.7	1	A	C	A/C(15,48)	A/A(33,2)	MC06g1512	22436495	22446498	-	-;poly(rC)-binding protein 3/4(ko:K21444)	XP_022145989.1;flowering locus K homology domain-like isoform X1 [Momordica charantia];Q9SR13; Flowering locus K homology domain OS=Arabidopsis thaliana OX=3702 GN=FLK PE=1 SV=1;AT3G04610.4;R--binding KH domain-containing protein;LOC_Os03g42900.1;KH domain containing protein, putative, expressed
MC06	22440108	0.64	1.01	C	A	C/A(7,40)	C/C(28,3)	MC06g1512	22436495	22446498	-	-;poly(rC)-binding protein 3/4(ko:K21444)	XP_022145989.1;flowering locus K homology domain-like isoform X1 [Momordica charantia];Q9SR13; Flowering locus K homology domain OS=Arabidopsis thaliana OX=3702 GN=FLK PE=1 SV=1;AT3G04610.4;R--binding KH domain-containing protein;LOC_Os03g42900.1;KH domain containing protein, putative, expressed
MC06	22440845	0.65	0.92	T	C	T/C(19,40)	T/T(33,1)	MC06g1512	22436495	22446498	-	-;poly(rC)-binding protein 3/4(ko:K21444)	XP_022145989.1;flowering locus K homology domain-like isoform X1 [Momordica charantia];Q9SR13; Flowering locus K homology domain OS=Arabidopsis thaliana OX=3702 GN=FLK PE=1 SV=1;AT3G04610.4;R--binding KH domain-containing protein;LOC_Os03g42900.1;KH domain containing protein, putative, expressed
MC06	22441553	0.69	0.98	C	T	C/T(10,38)	C/T(37,4)	MC06g1512	22436495	22446498	-	-;poly(rC)-binding protein 3/4(ko:K21444)	XP_022145989.1;flowering locus K homology domain-like isoform X1 [Momordica charantia];Q9SR13; Flowering locus K homology domain OS=Arabidopsis thaliana OX=3702 GN=FLK PE=1 SV=1;AT3G04610.4;R--binding KH domain-containing protein;LOC_Os03g42900.1;KH domain containing protein, putative, expressed
MC06	22442989	0.72	1.02	T	C	T/C(12,47)	T/T(38,3)	MC06g1512	22436495	22446498	-	-;poly(rC)-binding protein 3/4(ko:K21444)	XP_022145989.1;flowering locus K homology domain-like isoform X1 [Momordica charantia];Q9SR13; Flowering locus K homology domain OS=Arabidopsis thaliana OX=3702 GN=FLK PE=1 SV=1;AT3G04610.4;R--binding KH domain-containing protein;LOC_Os03g42900.1;KH domain containing protein, putative, expressed
MC06	22445331	0.72	1.01	T	A	T/A(10,42)	T/A(40,4)	MC06g1512	22436495	22446498	-	-;poly(rC)-binding protein 3/4(ko:K21444)	XP_022145989.1;flowering locus K homology domain-like isoform X1 [Momordica charantia];Q9SR13; Flowering locus K homology domain OS=Arabidopsis thaliana OX=3702 GN=FLK PE=1 SV=1;AT3G04610.4;R--binding KH domain-containing protein;LOC_Os03g42900.1;KH domain containing protein, putative, expressed
MC06	22447963	0.65	0.92	C	A	C/A(11,49)	C/A(25,5)	MC06g1513	22446902	22451432	-	-;ATP-binding protein involved in chromosome partitioning(ko:K03593)	XP_022146020.1;iron-sulfur protein NUBPL [Momordica charantia];Q54F15; Iron-sulfur protein NUBPL OS=Dictyostelium discoideum OX=44689 GN=nubpl PE=3 SV=1;AT4G19540.1;INDH1(iron-sulfur protein required for -DH dehydrogenase);LOC_Os03g42880.1;nucleotide-binding protein-like, putative, expressed
MC06	22451718	0.76	1.08	G	A	G/A(9,38)	G/G(42,2)	-	-	-	-	-	-
MC06	22451738	0.76	1.08	C	A	C/A(9,38)	C/C(43,2)	-	-	-	-	-	-
MC06	22461345	0.64	0.91	G	T	G/T(18,52)	G/T(35,4)	-	-	-	-	-	-
MC06	22463231	0.76	1.08	G	C	G/C(12,48)	G/G(49,2)	MC06g1515	22462114	22465527	-	Cutin, suberine and wax biosynthesis(map00073);fatty acid omega-hydroxylase(ko:K13407,EC:1.14.-.-);cytochrome P450 family 94 subfamily A polypeptide 2(ko:K20768);fatty acid omega-hydroxylase(ko:K20769,EC:1.14.-.-)	XP_022145878.1;cytochrome P450 94A2-like [Momordica charantia];O81117; Cytochrome P450 94A1 OS=Vicia sativa OX=3908 GN=CYP94A1 PE=2 SV=2;AT5G63450.1;cytochrome P450%2C family 94%2C subfamily B%2C polypeptide 1;LOC_Os03g12260.1;cytochrome P450 protein, putative, expressed
MC06	22465199	0.71	1.01	C	A	C/A(12,42)	C/C(28,2)	MC06g1515	22462114	22465527	-	Cutin, suberine and wax biosynthesis(map00073);fatty acid omega-hydroxylase(ko:K13407,EC:1.14.-.-);cytochrome P450 family 94 subfamily A polypeptide 2(ko:K20768);fatty acid omega-hydroxylase(ko:K20769,EC:1.14.-.-)	XP_022145878.1;cytochrome P450 94A2-like [Momordica charantia];O81117; Cytochrome P450 94A1 OS=Vicia sativa OX=3908 GN=CYP94A1 PE=2 SV=2;AT5G63450.1;cytochrome P450%2C family 94%2C subfamily B%2C polypeptide 1;LOC_Os03g12260.1;cytochrome P450 protein, putative, expressed
MC06	22467777	0.66	0.95	C	A	C/A(46,17)	A/A(2,34)	-	-	-	-	-	-
MC06	22469133	0.79	1.11	A	T	A/T(11,52)	A/A(25,1)	-	-	-	-	-	-
MC06	22470045	0.67	0.96	T	G	T/G(18,58)	T/G(34,3)	-	-	-	-	-	-
MC06	22470101	0.69	0.97	A	G	A/G(19,58)	A/A(29,2)	-	-	-	-	-	-
MC06	22471852	0.69	0.98	C	A	C/A(13,40)	C/C(35,2)	-	-	-	-	-	-
MC06	22472133	0.65	0.93	G	A	G/A(14,38)	G/G(40,3)	-	-	-	-	-	-
MC06	22472172	0.72	1.03	G	A	G/A(13,46)	G/G(40,2)	-	-	-	-	-	-
MC06	22472199	0.69	0.98	T	C	T/C(15,50)	T/T(36,3)	-	-	-	-	-	-
MC06	22472468	0.71	1	A	G	A/G(13,42)	A/A(35,2)	-	-	-	-	-	-
MC06	22473743	0.67	0.95	G	A	G/A(14,51)	G/A(39,5)	-	-	-	-	-	-
MC06	22474484	0.73	1.04	G	A	G/A(18,56)	G/G(42,1)	-	-	-	-	-	-
MC06	22474665	0.68	0.96	C	T	C/T(12,31)	C/C(46,2)	-	-	-	-	-	-
MC06	22475112	0.78	1.1	C	T	C/T(13,54)	C/C(37,1)	-	-	-	-	-	-
MC06	22475237	0.85	1.2	A	G	A/G(10,57)	A/A(39,0)	-	-	-	-	-	-
MC06	22475283	0.9	1.27	C	T	C/T(8,70)	C/C(42,0)	-	-	-	-	-	-
MC06	22475470	0.78	1.11	A	G	A/G(8,51)	A/A(37,3)	-	-	-	-	-	-
MC06	22475542	0.69	0.98	A	G	A/G(9,56)	A/G(34,7)	-	-	-	-	-	-
MC06	22475874	0.78	1.11	G	A	G/A(5,54)	G/A(39,6)	-	-	-	-	-	-
MC06	22475978	0.65	0.91	A	G	A/G(8,47)	A/G(34,9)	-	-	-	-	-	-
MC06	22476565	0.73	0.99	A	G	A/G(14,42)	A/A(43,1)	-	-	-	-	-	-
MC06	22476575	0.73	1.04	G	A	G/A(15,41)	G/G(47,0)	-	-	-	-	-	-
MC06	22476814	0.68	0.96	CT	C	CT/C(15,41)	CT/CT(53,3)	-	-	-	-	-	-
MC06	22476839	0.67	0.95	C	T	C/T(43,16)	T/T(3,51)	-	-	-	-	-	-
MC06	22477115	0.68	0.96	T	A	T/A(15,51)	T/A(29,3)	-	-	-	-	-	-
MC06	22477174	0.66	0.94	A	G	A/G(13,44)	A/G(27,3)	-	-	-	-	-	-
MC06	22477234	0.7	0.96	TG	T	TG/T(13,39)	TG/TG(27,1)	-	-	-	-	-	-
MC06	22478505	0.7	0.99	G	A	G/A(13,47)	G/A(33,3)	-	-	-	-	-	-
MC06	22479103	0.65	0.92	G	T	G/T(16,54)	G/T(45,6)	-	-	-	-	-	-
MC06	22479309	0.69	0.97	C	T	C/T(7,32)	C/T(33,5)	-	-	-	-	-	-
MC06	22483329	0.71	1.01	G	A	G/A(12,44)	G/G(38,3)	-	-	-	-	-	-
MC06	22483641	0.67	0.94	T	C	T/C(17,43)	T/T(39,2)	-	-	-	-	-	-
MC06	22484202	0.72	1.01	C	T	C/T(10,41)	C/T(42,4)	-	-	-	-	-	-
MC06	22487447	0.67	0.94	G	A	G/A(12,33)	G/G(42,3)	-	-	-	-	-	-
MC06	22489091	0.72	1.02	T	C	T/C(16,46)	T/T(42,1)	-	-	-	-	-	-
MC06	22489145	0.73	1.02	C	T	C/T(15,47)	C/C(39,1)	-	-	-	-	-	-
MC06	22497979	0.79	1.13	C	T	C/T(10,51)	C/C(28,1)	-	-	-	-	-	-
MC06	22505318	0.69	0.97	C	A	C/A(13,36)	C/C(41,2)	-	-	-	-	-	-
MC06	22505968	0.76	1.03	AT	A	AT/A(9,43)	AT/AT(32,2)	-	-	-	-	-	-
MC06	22506833	0.77	1.09	C	T	C/T(11,54)	C/C(33,2)	-	-	-	-	-	-
MC06	22507364	0.66	0.91	G	T	G/T(10,45)	G/T(30,6)	-	-	-	-	-	-
MC06	22507728	0.7	1	A	G	A/G(13,43)	A/A(33,2)	-	-	-	-	-	-
MC06	22508695	0.65	0.94	A	T	A/T(8,47)	A/T(22,5)	-	-	-	-	-	-
MC06	22510997	0.67	0.93	T	C	T/C(14,64)	T/C(39,7)	-	-	-	-	-	-
MC06	22511660	0.74	1.07	GA	G	GA/G(7,31)	GA/GA(31,0)	-	-	-	-	-	-
MC06	22511772	0.76	1.07	A	G	A/G(7,31)	A/A(31,2)	-	-	-	-	-	-
MC06	22512361	0.73	1.04	G	A	G/A(13,37)	G/G(32,0)	-	-	-	-	-	-
MC06	22512396	0.71	1	T	C	T/C(15,36)	T/T(31,0)	-	-	-	-	-	-
MC06	22512424	0.69	0.98	C	T	C/T(16,36)	C/C(34,0)	-	-	-	-	-	-
MC06	22517571	0.71	1	A	C	A/C(12,38)	A/A(36,2)	-	-	-	-	-	-
MC06	22518217	0.68	0.96	C	T	C/T(14,47)	C/T(29,3)	-	-	-	-	-	-
MC06	22519334	0.64	0.91	A	G	A/G(13,35)	A/G(32,3)	-	-	-	-	-	-
MC06	22520027	0.74	1.04	CT	C	CT/C(8,35)	CT/C(24,2)	-	-	-	-	-	-
MC06	22520480	0.67	0.94	C	A	C/A(9,44)	C/A(31,6)	-	-	-	-	-	-
MC06	22520608	0.66	0.94	A	G	A/G(13,38)	A/G(22,2)	-	-	-	-	-	-
MC06	22520663	0.65	0.92	T	C	T/C(11,40)	T/C(26,4)	-	-	-	-	-	-
MC06	22521207	0.77	1.08	T	C	T/C(15,49)	T/T(33,0)	-	-	-	-	-	-
MC06	22521308	0.77	1.09	T	C	T/C(10,47)	T/T(33,2)	-	-	-	-	-	-
MC06	22521394	0.73	1.04	C	T	C/T(8,41)	C/T(35,4)	-	-	-	-	-	-
MC06	22521527	0.77	1.09	G	A	G/A(12,46)	G/G(44,1)	-	-	-	-	-	-
MC06	22522136	0.68	0.96	C	T	C/T(14,38)	C/C(37,2)	-	-	-	-	-	-
MC06	22522187	0.75	1.06	TA	T	TA/T(8,36)	TA/TA(39,2)	-	-	-	-	-	-
MC06	22522263	0.67	0.95	G	A	G/A(11,38)	G/A(26,3)	-	-	-	-	-	-
MC06	22522298	0.64	0.91	AT	A	AT/A(12,33)	AT/AT(25,1)	-	-	-	-	-	-
MC06	22522384	0.67	0.94	A	T	A/T(17,34)	A/A(25,0)	-	-	-	-	-	-
MC06	22526178	0.7	0.99	T	G	T/G(14,38)	T/T(33,1)	-	-	-	-	-	-
MC06	22526938	0.71	1.01	T	C	T/C(13,55)	T/C(28,3)	-	-	-	-	-	-
MC06	22527290	0.79	1.12	C	A	C/A(9,43)	C/C(37,1)	-	-	-	-	-	-
MC06	22527602	0.66	0.94	G	T	G/T(17,53)	G/T(48,5)	-	-	-	-	-	-
MC06	22527863	0.74	1.05	C	T	C/T(7,45)	C/T(29,4)	-	-	-	-	-	-
MC06	22528903	0.71	1.02	CGCAT	C	CGCAT/C(9,37)	CGCAT/CGCAT(33,1)	-	-	-	-	-	-
MC06	22528956	0.65	0.92	T	C	T/C(15,37)	T/T(30,2)	-	-	-	-	-	-
MC06	22529180	0.73	1.03	G	A	G/A(9,38)	G/G(47,4)	MC06g1525	22529138	22529437	-	-	KAA0025373.1;hypothetical protein E6C27_scaffold1204G00600 [Cucumis melo var. makuwa];-;-;-;-;-;-
MC06	22529616	0.69	0.97	C	T	C/T(12,38)	C/C(39,3)	-	-	-	-	-	-
MC06	22529829	0.73	1.04	C	T	C/T(12,54)	C/T(33,3)	-	-	-	-	-	-
MC06	22529857	0.69	1.03	TA	T	TA/T(9,47)	TA/TA(31,2)	-	-	-	-	-	-
MC06	22529975	0.69	0.98	C	A	C/A(10,41)	C/A(32,4)	-	-	-	-	-	-
MC06	22530080	0.66	0.94	A	G	A/G(14,41)	A/G(33,3)	-	-	-	-	-	-
MC06	22530113	0.72	1.02	T	C	T/C(13,49)	T/T(41,3)	-	-	-	-	-	-
MC06	22530932	0.73	1.04	A	G	A/G(15,48)	A/A(36,1)	-	-	-	-	-	-
MC06	22530939	0.74	1.05	T	C	T/C(14,47)	T/T(34,1)	-	-	-	-	-	-
MC06	22531513	0.74	1.05	C	T	C/T(11,53)	C/T(41,4)	-	-	-	-	-	-
MC06	22531579	0.67	0.95	G	GTTTTATTTTCT	G/GTTTTATTTTCT(12,45)	G/GTTTTATTTTCT(38,5)	-	-	-	-	-	-
MC06	22531978	0.68	0.95	T	A	T/A(8,37)	T/A(29,5)	-	-	-	-	-	-
MC06	22532168	0.66	0.93	T	C	T/C(10,34)	T/C(30,4)	-	-	-	-	-	-
MC06	22533465	0.67	0.95	T	C	T/C(13,51)	T/C(35,5)	MC06g1526	22532556	22535394	-	-	XP_023534511.1;F-box/kelch-repeat protein OR23 [Cucurbita pepo subsp. pepo];Q0V7S6; F-box/kelch-repeat protein OR23 OS=Arabidopsis thaliana OX=3702 GN=OR23 PE=2 SV=1;AT4G03030.1;Galactose oxidase/kelch repeat superfamily protein;LOC_Os02g21110.1;OsFBK6 - F-box domain and kelch repeat containing protein, expressed
MC06	22533567	0.66	0.93	C	T	C/T(14,44)	C/T(44,5)	MC06g1526	22532556	22535394	-	-	XP_023534511.1;F-box/kelch-repeat protein OR23 [Cucurbita pepo subsp. pepo];Q0V7S6; F-box/kelch-repeat protein OR23 OS=Arabidopsis thaliana OX=3702 GN=OR23 PE=2 SV=1;AT4G03030.1;Galactose oxidase/kelch repeat superfamily protein;LOC_Os02g21110.1;OsFBK6 - F-box domain and kelch repeat containing protein, expressed
MC06	22533917	0.7	0.98	A	G	A/G(9,29)	A/A(28,2)	MC06g1526	22532556	22535394	-	-	XP_023534511.1;F-box/kelch-repeat protein OR23 [Cucurbita pepo subsp. pepo];Q0V7S6; F-box/kelch-repeat protein OR23 OS=Arabidopsis thaliana OX=3702 GN=OR23 PE=2 SV=1;AT4G03030.1;Galactose oxidase/kelch repeat superfamily protein;LOC_Os02g21110.1;OsFBK6 - F-box domain and kelch repeat containing protein, expressed
MC06	22535659	0.74	1.04	T	C	T/C(15,59)	T/T(46,3)	-	-	-	-	-	-
MC06	22535979	0.64	0.91	G	A	G/A(20,48)	G/G(30,2)	-	-	-	-	-	-
MC06	22536310	0.73	1.03	T	C	T/C(8,37)	T/C(38,4)	-	-	-	-	-	-
MC06	22536434	0.64	0.91	A	G	A/G(11,39)	A/G(34,5)	-	-	-	-	-	-
MC06	22537024	0.75	1.06	G	A	G/A(5,18)	G/G(30,1)	-	-	-	-	-	-
MC06	22537250	0.74	1.05	G	A	G/A(12,47)	G/G(34,2)	-	-	-	-	-	-
MC06	22537546	0.66	0.93	A	G	A/G(10,37)	A/G(34,5)	-	-	-	-	-	-
MC06	22537557	0.65	0.91	C	T	C/T(11,37)	C/T(35,5)	-	-	-	-	-	-
MC06	22537996	0.77	1.06	T	C	T/C(5,42)	T/C(33,5)	-	-	-	-	-	-
MC06	22538045	0.76	1.09	T	C	T/C(6,38)	T/C(32,3)	-	-	-	-	-	-
MC06	22538107	0.71	1.02	A	G	A/G(7,27)	A/A(29,2)	-	-	-	-	-	-
MC06	22538109	0.71	1.01	A	T	A/T(7,28)	A/T(31,3)	-	-	-	-	-	-
MC06	22540377	0.69	0.96	C	T	C/T(11,45)	C/T(38,5)	-	-	-	-	-	-
MC06	22540940	0.71	1.01	A	G	A/G(9,47)	A/G(35,5)	-	-	-	-	-	-
MC06	22541167	0.78	1.1	T	C	T/C(11,57)	T/T(30,2)	-	-	-	-	-	-
MC06	22541229	0.64	0.91	T	G	T/G(15,51)	T/G(27,4)	-	-	-	-	-	-
MC06	22542010	0.69	0.97	T	C	T/C(9,45)	T/C(29,5)	-	-	-	-	-	-
MC06	22542216	0.7	0.99	C	T	C/T(11,52)	C/T(41,6)	-	-	-	-	-	-
MC06	22542975	0.66	0.93	A	T	A/T(15,43)	A/T(32,3)	-	-	-	-	-	-
MC06	22543013	0.69	0.97	A	G	A/G(11,39)	A/G(30,3)	-	-	-	-	-	-
MC06	22543570	0.66	0.93	T	C	T/C(13,39)	T/C(40,4)	-	-	-	-	-	-
MC06	22543880	0.64	0.91	T	G	T/G(18,43)	T/T(30,2)	-	-	-	-	-	-
MC06	22544069	0.69	0.98	C	T	C/T(13,33)	C/C(37,1)	-	-	-	-	-	-
MC06	22544614	0.65	0.91	A	G	A/G(16,46)	A/G(38,4)	-	-	-	-	-	-
MC06	22544726	0.64	0.91	A	G	A/G(17,54)	A/G(30,4)	-	-	-	-	-	-
MC06	22545138	0.69	0.97	C	T	C/T(19,58)	C/C(41,3)	-	-	-	-	-	-
MC06	22545227	0.69	0.98	T	TCAGGA	T/TCAGGA(14,35)	T/T(44,1)	-	-	-	-	-	-
MC06	22545452	0.74	1.04	T	C	T/C(12,47)	T/T(43,2)	-	-	-	-	-	-
MC06	22545528	0.7	0.98	C	T	C/T(19,48)	C/C(47,1)	-	-	-	-	-	-
MC06	22546308	0.65	0.91	C	T	C/T(18,42)	C/C(52,3)	-	-	-	-	-	-
MC06	22546417	0.71	1.01	G	A	G/A(17,42)	G/G(46,0)	-	-	-	-	-	-
MC06	22546479	0.67	0.95	T	G	T/G(17,35)	T/T(40,0)	-	-	-	-	-	-
MC06	22546528	0.67	0.94	T	C	T/C(12,27)	T/T(40,1)	-	-	-	-	-	-
MC06	22547078	0.72	1.02	C	T	C/T(8,47)	C/T(32,5)	-	-	-	-	-	-
MC06	22547541	0.66	0.93	G	A	G/A(15,38)	G/G(33,2)	MC06g1527	22547181	22547618	reproduction(GO:0000003);regionalization(GO:0003002);developmental process involved in reproduction(GO:0003006);cell communication(GO:0007154);signal transduction(GO:0007165);multicellular organism development(GO:0007275);pattern specification process(GO:0007389);biological_process(GO:0008150);regulation of cell size(GO:0008361);anatomical structure morphogenesis(GO:0009653);response to endogenou…	-	XP_022145912.1;zinc finger protein 3-like [Momordica charantia];Q9SLB8; Zinc finger protein 11 OS=Arabidopsis thaliana OX=3702 GN=ZFP11 PE=2 SV=1;AT2G42410.2;zinc finger protein 11;LOC_Os07g01180.1;ZOS7-01 - C2H2 zinc finger protein, expressed
MC06	22547771	0.7	0.97	G	A	G/A(15,48)	G/G(30,2)	-	-	-	-	-	-
MC06	22549201	0.71	1	T	A	T/A(10,50)	T/A(41,6)	-	-	-	-	-	-
MC06	22549428	0.68	0.99	T	A	T/A(15,47)	T/T(53,3)	-	-	-	-	-	-
MC06	22549978	0.69	0.97	C	T	C/T(10,49)	C/T(42,7)	-	-	-	-	-	-
MC06	22550219	0.68	0.96	A	G	A/G(13,47)	A/G(42,5)	-	-	-	-	-	-
MC06	22550267	0.65	0.91	C	G	C/G(15,49)	C/G(38,5)	-	-	-	-	-	-
MC06	22550326	0.66	0.94	A	T	A/T(9,43)	A/T(31,6)	-	-	-	-	-	-
MC06	22552773	0.77	1.09	A	G	A/G(10,49)	A/A(30,2)	-	-	-	-	-	-
MC06	22552926	0.64	0.91	C	T	C/T(13,42)	C/T(39,5)	-	-	-	-	-	-
MC06	22553006	0.71	0.99	A	G	A/G(9,42)	A/G(38,5)	-	-	-	-	-	-
MC06	22553147	0.76	1.07	T	A	T/A(7,36)	T/A(35,3)	-	-	-	-	-	-
MC06	22553345	0.64	0.92	CT	C	CT/C(9,41)	CT/C(28,4)	-	-	-	-	-	-
MC06	22553684	0.72	1.03	GA	G	GA/G(10,41)	GA/GA(41,3)	-	-	-	-	-	-
MC06	22554060	0.68	0.96	A	C	A/C(14,53)	A/C(23,3)	-	-	-	-	-	-
MC06	22554136	0.63	0.95	C	CTT,CT	C/CTT(9,35,1)	C/C(22,1,0)	-	-	-	-	-	-
MC06	22554181	0.67	0.95	T	C	T/C(11,39)	T/C(24,3)	-	-	-	-	-	-
MC06	22554355	0.73	1.05	C	T	C/T(9,41)	C/C(27,2)	-	-	-	-	-	-
MC06	22554376	0.74	1.05	A	G	A/G(9,40)	A/G(25,2)	-	-	-	-	-	-
MC06	22554491	0.7	1.02	G	A	G/A(9,36)	G/G(27,2)	-	-	-	-	-	-
MC06	22555795	0.69	0.97	A	G	A/G(18,49)	A/A(45,2)	-	-	-	-	-	-
MC06	22555815	0.69	0.99	A	G	A/G(18,55)	A/A(37,2)	-	-	-	-	-	-
MC06	22555927	0.74	1.05	T	C	T/C(13,51)	T/T(33,2)	-	-	-	-	-	-
MC06	22556002	0.7	0.99	G	A	G/A(15,44)	G/G(39,2)	-	-	-	-	-	-
MC06	22556923	0.78	1.1	G	A	G/A(10,35)	G/G(37,0)	-	-	-	-	-	-
MC06	22556966	0.77	1.09	G	A	G/A(43,11)	A/A(1,44)	-	-	-	-	-	-
MC06	22557804	0.66	0.93	A	C	A/C(17,42)	A/A(37,2)	-	-	-	-	-	-
MC06	22560203	0.72	1.01	C	T	C/T(12,49)	C/T(32,3)	-	-	-	-	-	-
MC06	22560514	0.68	0.97	G	C	G/C(9,46)	G/C(28,5)	-	-	-	-	-	-
MC06	22560613	0.71	1.03	T	G	T/G(8,45)	T/G(34,4)	-	-	-	-	-	-
MC06	22560777	0.73	1.03	G	A	G/A(7,39)	G/A(38,5)	-	-	-	-	-	-
MC06	22560997	0.76	1.07	G	T	G/T(7,32)	G/G(31,2)	-	-	-	-	-	-
MC06	22561698	0.65	0.92	G	A	G/A(16,48)	G/G(27,3)	-	-	-	-	-	-
MC06	22561825	0.65	0.91	T	C	T/C(17,57)	T/C(42,6)	-	-	-	-	-	-
MC06	22561959	0.66	0.93	T	G	T/G(18,43)	T/T(43,2)	-	-	-	-	-	-
MC06	22562232	0.67	0.92	AT	A	AT/A(7,39)	AT/A(24,3)	-	-	-	-	-	-
MC06	22562693	0.68	0.97	G	T	G/T(9,34)	G/T(25,3)	-	-	-	-	-	-
MC06	22562704	0.69	0.98	T	C	T/C(9,37)	T/C(24,3)	-	-	-	-	-	-
MC06	22562778	0.77	1.09	A	G	A/G(7,40)	A/A(24,2)	-	-	-	-	-	-
MC06	22563047	0.72	1.01	C	T	C/T(8,27)	C/C(34,2)	-	-	-	-	-	-
MC06	22563221	0.78	1.1	A	G	A/G(9,45)	A/A(33,2)	-	-	-	-	-	-
MC06	22563933	0.67	0.95	T	C	T/C(19,42)	T/T(49,1)	-	-	-	-	-	-
MC06	22563942	0.68	0.96	C	T	C/T(18,42)	C/C(50,1)	-	-	-	-	-	-
MC06	22564688	0.65	0.91	T	C	T/C(15,34)	T/T(40,2)	-	-	-	-	-	-
MC06	22564690	0.67	0.94	C	A	C/A(14,35)	C/C(41,2)	-	-	-	-	-	-
MC06	22564731	0.66	0.93	G	A	G/A(13,37)	G/A(33,3)	-	-	-	-	-	-
MC06	22564888	0.84	1.19	T	C	T/C(7,45)	T/T(43,1)	-	-	-	-	-	-
MC06	22565161	0.74	1.04	T	TTTTTGAAGGAGTAAATTAAGG	T/TTTTTGAAGGAGTAAATTAAGG(11,35)	T/T(28,0)	-	-	-	-	-	-
MC06	22565620	0.67	0.97	TCA	T	TCA/T(11,37)	TCA/TCA(35,2)	MC06g1530	22565504	22566557	-;-;cellular_component(GO:0005575);intracellular(GO:0005622);cell(GO:0005623);nucleus(GO:0005634);plasma membrane(GO:0005886);membrane(GO:0016020);organelle(GO:0043226);membrane-bounded organelle(GO:0043227);intracellular organelle(GO:0043229);intracellular membrane-bounded organelle(GO:0043231);intracellular part(GO:0044424);cell part(GO:0044464);cell periphery(GO:0071944)	S-RE interactions in vesicular transport(map04130);blocked early in transport 1(ko:K08504)	XP_022146013.1;bet1-like S-RE 1-1 [Momordica charantia];Q9M2J9; Bet1-like S-RE 1-1 OS=Arabidopsis thaliana OX=3702 GN=BET11 PE=1 SV=1;AT3G58170.1;BET1P/SFT1P-like protein 14A;LOC_Os02g57510.1;S-RE domain containing protein, putative, expressed
MC06	22566502	0.72	1.02	A	G	A/G(12,56)	A/G(34,4)	MC06g1530	22565504	22566557	-;-;cellular_component(GO:0005575);intracellular(GO:0005622);cell(GO:0005623);nucleus(GO:0005634);plasma membrane(GO:0005886);membrane(GO:0016020);organelle(GO:0043226);membrane-bounded organelle(GO:0043227);intracellular organelle(GO:0043229);intracellular membrane-bounded organelle(GO:0043231);intracellular part(GO:0044424);cell part(GO:0044464);cell periphery(GO:0071944)	S-RE interactions in vesicular transport(map04130);blocked early in transport 1(ko:K08504)	XP_022146013.1;bet1-like S-RE 1-1 [Momordica charantia];Q9M2J9; Bet1-like S-RE 1-1 OS=Arabidopsis thaliana OX=3702 GN=BET11 PE=1 SV=1;AT3G58170.1;BET1P/SFT1P-like protein 14A;LOC_Os02g57510.1;S-RE domain containing protein, putative, expressed
MC06	22568356	0.74	1.05	G	T	G/T(12,46)	G/G(39,2)	-	-	-	-	-	-
MC06	22568436	0.73	1.04	T	C	T/C(13,41)	T/T(49,1)	-	-	-	-	-	-
MC06	22568663	0.68	0.97	A	G	A/G(12,41)	A/G(51,5)	-	-	-	-	-	-
MC06	22568675	0.7	1	A	G	A/G(12,42)	A/G(50,4)	-	-	-	-	-	-
MC06	22581102	0.78	1.1	A	G	A/G(9,56)	A/G(33,3)	-	-	-	-	-	-
MC06	22581802	0.66	0.93	G	A	G/A(13,38)	G/A(43,4)	-	-	-	-	-	-
MC06	22583640	0.65	0.94	C	T	C/T(7,35)	C/T(26,5)	-	-	-	-	-	-
MC06	22586388	0.7	0.99	G	A	G/A(9,26)	G/G(47,2)	-	-	-	-	-	-
MC06	22586821	0.69	0.97	A	G	A/G(14,52)	A/G(36,4)	-	-	-	-	-	-
MC06	22591649	0.7	0.99	C	T	C/T(12,50)	C/T(41,5)	-	-	-	-	-	-
MC06	22591840	0.75	1.06	C	T	C/T(12,49)	C/C(35,2)	-	-	-	-	-	-
MC06	22591966	0.82	1.16	A	G	A/G(9,48)	A/A(46,1)	-	-	-	-	-	-
MC06	22593371	0.71	1	G	C	G/C(12,38)	G/G(36,2)	-	-	-	-	-	-
MC06	22593443	0.68	0.96	A	T	A/T(11,33)	A/A(38,3)	-	-	-	-	-	-
MC06	22593627	0.63	0.92	A	AAATAAAAAGAAACATG	A/AAATAAAAAGAAACATG(15,29)	A/A(44,0)	-	-	-	-	-	-
MC06	22594420	0.68	1.02	TA	T	TA/T(7,38)	TA/TA(29,3)	-	-	-	-	-	-
MC06	22594644	0.64	0.91	C	T	C/T(14,56)	C/T(37,7)	-	-	-	-	-	-
MC06	22594658	0.66	0.93	G	A	G/A(13,57)	G/A(38,7)	-	-	-	-	-	-
MC06	22594901	0.64	0.92	CT	C	CT/C(15,44)	CT/C(43,4)	-	-	-	-	-	-
MC06	22595254	0.64	0.91	A	G	A/G(14,56)	A/G(27,5)	-	-	-	-	-	-
MC06	22595360	0.73	1.03	T	C	T/C(14,54)	T/T(28,2)	-	-	-	-	-	-
MC06	22595387	0.76	1.08	C	T	C/T(12,55)	C/C(31,2)	-	-	-	-	-	-
MC06	22595522	0.78	1.11	C	T	C/T(12,62)	C/C(35,2)	-	-	-	-	-	-
MC06	22596500	0.65	0.92	C	T	C/T(12,32)	C/C(36,3)	-	-	-	-	-	-
MC06	22596527	0.69	0.98	T	C	T/C(10,33)	T/C(37,3)	-	-	-	-	-	-
MC06	22596830	0.67	0.95	A	G	A/G(15,46)	A/A(33,3)	-	-	-	-	-	-
MC06	22597565	0.76	1.09	AAT	A	AAT/A(8,34)	AAT/AAT(32,0)	-	-	-	-	-	-
MC06	22597594	0.72	1.03	C	CAATGAAAG	C/CAATGAAAG(11,29)	C/C(42,0)	-	-	-	-	-	-
MC06	22597712	0.64	0.91	G	A	G/A(15,42)	G/A(47,5)	-	-	-	-	-	-
MC06	22598724	0.72	1.01	A	T	A/T(11,43)	A/T(34,3)	-	-	-	-	-	-
MC06	22599186	0.72	1.02	G	C	G/C(14,46)	G/G(39,2)	-	-	-	-	-	-
MC06	22599310	0.73	1.02	T	TTCATCTCACAATC	T/TTCATCTCACAATC(12,37)	T/TTCATCTCACAATC(43,1)	-	-	-	-	-	-
MC06	22599388	0.71	1	A	G	A/G(15,51)	A/A(45,3)	-	-	-	-	-	-
MC06	22600648	0.6	0.94	CT	C	CT/C(8,28)	CT/CT(22,2)	-	-	-	-	-	-
MC06	22601440	0.66	0.94	A	AT	A/AT(10,42)	A/AT(30,5)	-	-	-	-	-	-
MC06	22602136	0.64	0.91	A	AT	A/AT(15,42)	A/A(38,3)	-	-	-	-	-	-
MC06	22605334	0.82	1.17	C	T	C/T(8,57)	C/C(36,2)	-	-	-	-	-	-
MC06	22605375	0.77	1.09	T	C	T/C(10,58)	T/C(34,3)	-	-	-	-	-	-
MC06	22606646	0.75	1.07	C	A	C/A(6,50)	C/A(31,5)	-	-	-	-	-	-
MC06	22608523	0.72	1.02	T	C	T/C(17,57)	T/T(37,2)	-	-	-	-	-	-
MC06	22608950	0.69	0.95	TG	T	TG/T(14,42)	TG/TG(28,2)	-	-	-	-	-	-
MC06	22613508	0.78	1.1	G	A	G/A(9,50)	G/G(26,2)	MC06g1536	22610479	22614804	nucleobase-containing compound metabolic process(GO:0006139);D- metabolic process(GO:0006259);D- replication(GO:0006260);cellular aromatic compound metabolic process(GO:0006725);nitrogen compound metabolic process(GO:0006807);organelle organization(GO:0006996);multicellular organism development(GO:0007275);biological_process(GO:0008150);metabolic process(GO:0008152);biosynthetic process(GO:000905…	-;chromatin licensing and D- replication factor 1(ko:K10727)	XP_022146049.1;CDT1-like protein b [Momordica charantia];Q9SJW9; CDT1-like protein a, chloroplastic OS=Arabidopsis thaliana OX=3702 GN=CDT1A PE=1 SV=1;AT2G31270.1;CDT1-like protein A;LOC_Os04g10650.1;CDT1A - Putative D- replication initiation protein, expressed
MC06	22615323	0.68	0.96	T	C	T/C(8,42)	T/C(36,7)	-	-	-	-	-	-
MC06	22616141	0.65	0.92	C	T	C/T(14,43)	C/T(34,4)	-	-	-	-	-	-
MC06	22616187	0.65	0.93	C	T	C/T(14,47)	C/T(34,4)	-	-	-	-	-	-
MC06	22616919	0.71	1.01	G	T	G/T(12,46)	G/T(23,2)	-	-	-	-	-	-
MC06	22618236	0.7	1	C	T	C/T(9,26)	C/C(25,1)	-	-	-	-	-	-
MC06	22619322	0.72	1.02	T	C	T/C(15,49)	T/T(41,2)	-	-	-	-	-	-
MC06	22619665	0.65	0.92	C	T	C/T(16,43)	C/T(35,3)	-	-	-	-	-	-
MC06	22624799	0.73	1.03	A	G	A/G(9,44)	A/G(26,3)	MC06g1537	22619949	22625442	autophagy(GO:0006914);response to stress(GO:0006950);defense response(GO:0006952);biological_process(GO:0008150);metabolic process(GO:0008152);catabolic process(GO:0009056);response to external stimulus(GO:0009605);response to biotic stimulus(GO:0009607);response to fungus(GO:0009620);cellular process(GO:0009987);response to external biotic stimulus(GO:0043207);cellular metabolic process(GO:00442…	Autophagy - other(map04136);Mitophagy - animal(map04137);Autophagy - yeast(map04138);Autophagy - animal(map04140);autophagy-related protein 9(ko:K17907)	XP_022145933.1;autophagy-related protein 9 [Momordica charantia];Q8RUS5; Autophagy-related protein 9 OS=Arabidopsis thaliana OX=3702 GN=ATG9 PE=2 SV=1;AT2G31260.1;autophagy 9 (APG9);LOC_Os03g14380.1;autophagy protein 9, putative, expressed
MC06	22624972	0.68	0.96	A	T	A/T(8,42)	A/T(31,6)	MC06g1537	22619949	22625442	autophagy(GO:0006914);response to stress(GO:0006950);defense response(GO:0006952);biological_process(GO:0008150);metabolic process(GO:0008152);catabolic process(GO:0009056);response to external stimulus(GO:0009605);response to biotic stimulus(GO:0009607);response to fungus(GO:0009620);cellular process(GO:0009987);response to external biotic stimulus(GO:0043207);cellular metabolic process(GO:00442…	Autophagy - other(map04136);Mitophagy - animal(map04137);Autophagy - yeast(map04138);Autophagy - animal(map04140);autophagy-related protein 9(ko:K17907)	XP_022145933.1;autophagy-related protein 9 [Momordica charantia];Q8RUS5; Autophagy-related protein 9 OS=Arabidopsis thaliana OX=3702 GN=ATG9 PE=2 SV=1;AT2G31260.1;autophagy 9 (APG9);LOC_Os03g14380.1;autophagy protein 9, putative, expressed
MC06	22626606	0.79	1.12	T	C	T/C(11,51)	T/T(29,1)	MC06g1538	22626219	22627271	-	-;E3 ubiquitin-protein ligase RNF38/44(ko:K19041,EC:2.3.2.27)	XP_022146053.1;RING-H2 finger protein ATL16-like [Momordica charantia];P93823; RING-H2 finger protein ATL1 OS=Arabidopsis thaliana OX=3702 GN=ATL1 PE=2 SV=1;AT1G04360.1;RING/U-box superfamily protein;LOC_Os02g57460.1;RING-H2 finger protein ATL5G, putative, expressed
MC06	22627586	0.66	0.93	T	G	T/G(14,37)	T/T(43,3)	-	-	-	-	-	-
MC06	22629673	0.73	1.04	C	T	C/T(11,54)	C/T(31,3)	MC06g1539	22628231	22631626	-	-	XP_022146053.1;RING-H2 finger protein ATL16-like [Momordica charantia];-;-;AT1G08530.1;chitinase-like protein;LOC_Os12g24240.1;expressed protein
MC06	22630047	0.76	1.07	T	G	T/G(9,44)	T/T(26,2)	MC06g1539	22628231	22631626	-	-	XP_022146053.1;RING-H2 finger protein ATL16-like [Momordica charantia];-;-;AT1G08530.1;chitinase-like protein;LOC_Os12g24240.1;expressed protein
MC06	22630142	0.7	0.99	G	A	G/A(14,45)	G/G(29,2)	MC06g1539	22628231	22631626	-	-	XP_022146053.1;RING-H2 finger protein ATL16-like [Momordica charantia];-;-;AT1G08530.1;chitinase-like protein;LOC_Os12g24240.1;expressed protein
MC06	22630289	0.82	1.16	A	C	A/C(7,43)	A/A(24,1)	MC06g1539	22628231	22631626	-	-	XP_022146053.1;RING-H2 finger protein ATL16-like [Momordica charantia];-;-;AT1G08530.1;chitinase-like protein;LOC_Os12g24240.1;expressed protein
MC06	22630314	0.76	1.04	G	GAT	G/GAT(12,41)	G/G(25,0)	MC06g1539	22628231	22631626	-	-	XP_022146053.1;RING-H2 finger protein ATL16-like [Momordica charantia];-;-;AT1G08530.1;chitinase-like protein;LOC_Os12g24240.1;expressed protein
MC06	22630619	0.68	0.97	A	G	A/G(14,37)	A/A(46,2)	MC06g1539	22628231	22631626	-	-	XP_022146053.1;RING-H2 finger protein ATL16-like [Momordica charantia];-;-;AT1G08530.1;chitinase-like protein;LOC_Os12g24240.1;expressed protein
MC06	22631166	0.66	0.93	G	C	G/C(13,44)	G/C(32,4)	MC06g1539	22628231	22631626	-	-	XP_022146053.1;RING-H2 finger protein ATL16-like [Momordica charantia];-;-;AT1G08530.1;chitinase-like protein;LOC_Os12g24240.1;expressed protein
MC06	22631908	0.7	0.98	G	A	G/A(16,50)	G/G(45,3)	-	-	-	-	-	-
MC06	22632047	0.67	0.96	T	A	T/A(19,55)	T/T(31,2)	-	-	-	-	-	-
MC06	22632677	0.71	1.03	G	C	G/C(7,35)	G/C(54,6)	-	-	-	-	-	-
MC06	22632683	0.7	0.95	GAA	G	GAA/G(5,33)	GAA/G(44,4)	-	-	-	-	-	-
MC06	22632784	0.74	1.05	C	G	C/G(6,42)	C/G(32,5)	-	-	-	-	-	-
MC06	22632819	0.82	1.16	A	G	A/G(6,46)	A/A(30,2)	-	-	-	-	-	-
MC06	22632871	0.72	1.02	A	G	G/G(4,43)	A/G(21,5)	-	-	-	-	-	-
MC06	22632891	0.76	1.08	C	G	G/G(3,38)	C/G(20,4)	-	-	-	-	-	-
MC06	22633448	0.63	0.91	G	A	G/A(15,41)	G/A(32,3)	-	-	-	-	-	-
MC06	22634279	0.75	1.06	C	T	C/T(8,37)	C/T(37,3)	-	-	-	-	-	-
MC06	22634400	0.69	0.97	C	T	C/T(9,47)	C/T(28,5)	-	-	-	-	-	-
MC06	22634414	0.68	0.96	G	A	G/A(8,43)	G/A(26,5)	-	-	-	-	-	-
MC06	22634460	0.65	0.92	C	T	C/T(10,35)	C/T(27,4)	-	-	-	-	-	-
MC06	22634548	0.68	0.97	T	G	T/G(11,35)	T/G(28,2)	-	-	-	-	-	-
MC06	22634895	0.67	0.92	AT	A	AT/A(9,33)	AT/A(30,3)	-	-	-	-	-	-
MC06	22635035	0.66	0.93	C	G	C/G(15,41)	C/G(26,2)	-	-	-	-	-	-
MC06	22635227	0.65	0.95	T	G	T/G(11,44)	T/G(30,4)	-	-	-	-	-	-
MC06	22635424	0.76	1.07	A	AG	A/AG(7,41)	A/AG(38,4)	-	-	-	-	-	-
MC06	22636090	0.69	0.97	T	C	T/C(11,46)	T/C(36,5)	-	-	-	-	-	-
MC06	22636095	0.65	0.92	C	T	C/T(13,42)	C/T(38,5)	-	-	-	-	-	-
MC06	22636136	0.64	0.91	G	A	G/A(17,44)	G/A(36,3)	-	-	-	-	-	-
MC06	22636375	0.7	0.98	G	A	G/A(10,31)	G/G(31,2)	-	-	-	-	-	-
MC06	22637554	0.65	0.91	C	A	C/A(9,22)	C/C(29,2)	-	-	-	-	-	-
MC06	22637580	0.68	0.96	T	A	T/A(29,6)	T/T(32,0)	-	-	-	-	-	-
MC06	22638141	0.66	0.93	C	T	C/T(17,49)	C/T(57,5)	-	-	-	-	-	-
MC06	22638367	0.64	0.91	T	A	T/A(14,50)	T/A(38,6)	-	-	-	-	-	-
MC06	22638510	0.68	0.97	G	A	G/A(16,60)	G/A(34,4)	-	-	-	-	-	-
MC06	22638600	0.66	0.94	T	C	T/C(15,46)	T/C(40,4)	-	-	-	-	-	-
MC06	22638690	0.69	1	A	ACCAC	A/ACCAC(17,54)	A/A(33,1)	-	-	-	-	-	-
MC06	22640141	0.8	1.13	C	A	C/A(11,52)	C/C(41,1)	-	-	-	-	-	-
MC06	22643512	0.79	1.1	C	A	C/A(8,38)	C/C(27,1)	-	-	-	-	-	-
MC06	22651386	0.67	0.95	G	T	G/T(12,40)	G/T(37,4)	-	-	-	-	-	-
MC06	22652342	0.69	0.98	G	A	G/A(10,35)	G/A(31,3)	-	-	-	-	-	-
MC06	22652435	0.65	0.91	T	G	T/G(13,35)	T/G(33,3)	-	-	-	-	-	-
MC06	22653873	0.64	0.94	G	GAA	G/GAA(6,32)	G/G(23,2)	-	-	-	-	-	-
MC06	22656794	0.66	0.94	C	T	C/T(12,37)	C/C(30,3)	-	-	-	-	-	-
MC06	22662924	0.69	0.98	T	G	T/G(13,47)	T/G(39,4)	-	-	-	-	-	-
MC06	22663089	0.65	0.92	AAAAG	A	AAAAG/A(18,38)	AAAAG/AAAAG(36,1)	-	-	-	-	-	-
MC06	22665215	0.73	1.03	C	A	C/A(7,34)	C/A(26,3)	-	-	-	-	-	-
MC06	22665332	0.7	0.98	C	G	C/G(14,38)	C/C(28,1)	-	-	-	-	-	-
MC06	22665695	0.72	1.01	C	T	C/T(11,51)	C/T(42,5)	-	-	-	-	-	-
MC06	22665889	0.73	1.05	C	CA	C/CA(9,41)	C/CA(38,3)	-	-	-	-	-	-
MC06	22666431	0.81	1.14	C	A	C/A(9,45)	C/C(37,1)	-	-	-	-	-	-
MC06	22666515	0.68	0.96	G	C	G/C(7,38)	G/C(30,6)	-	-	-	-	-	-
MC06	22666555	0.66	0.94	C	T	C/T(8,43)	C/T(27,6)	-	-	-	-	-	-
MC06	22667246	0.69	0.97	C	T	C/T(12,39)	C/T(36,3)	-	-	-	-	-	-
MC06	22667262	0.67	0.96	A	G	A/G(12,39)	A/G(34,3)	-	-	-	-	-	-
MC06	22667373	0.72	1.01	C	G	C/G(13,46)	C/C(29,2)	-	-	-	-	-	-
MC06	22669294	0.78	1.1	T	C	T/C(11,56)	T/T(50,3)	MC06g1543	22668667	22671220	-	-;transcription factor MYB, plant(ko:K09422)	XP_022145896.1;LOW QUALITY PROTEIN: transcription factor MYB4-like [Momordica charantia];Q9SJX8; Transcription factor MYB14 OS=Arabidopsis thaliana OX=3702 GN=MYB14 PE=2 SV=1;AT2G31180.1;myb domain protein 14;LOC_Os04g43680.1;MYB family transcription factor, putative, expressed
MC06	22669313	0.79	1.11	T	C	T/C(13,61)	T/T(51,2)	MC06g1543	22668667	22671220	-	-;transcription factor MYB, plant(ko:K09422)	XP_022145896.1;LOW QUALITY PROTEIN: transcription factor MYB4-like [Momordica charantia];Q9SJX8; Transcription factor MYB14 OS=Arabidopsis thaliana OX=3702 GN=MYB14 PE=2 SV=1;AT2G31180.1;myb domain protein 14;LOC_Os04g43680.1;MYB family transcription factor, putative, expressed
MC06	22669374	0.79	1.12	T	C	T/C(15,64)	T/T(47,1)	MC06g1543	22668667	22671220	-	-;transcription factor MYB, plant(ko:K09422)	XP_022145896.1;LOW QUALITY PROTEIN: transcription factor MYB4-like [Momordica charantia];Q9SJX8; Transcription factor MYB14 OS=Arabidopsis thaliana OX=3702 GN=MYB14 PE=2 SV=1;AT2G31180.1;myb domain protein 14;LOC_Os04g43680.1;MYB family transcription factor, putative, expressed
MC06	22670220	0.66	0.94	C	T	C/T(19,48)	C/C(36,2)	MC06g1543	22668667	22671220	-	-;transcription factor MYB, plant(ko:K09422)	XP_022145896.1;LOW QUALITY PROTEIN: transcription factor MYB4-like [Momordica charantia];Q9SJX8; Transcription factor MYB14 OS=Arabidopsis thaliana OX=3702 GN=MYB14 PE=2 SV=1;AT2G31180.1;myb domain protein 14;LOC_Os04g43680.1;MYB family transcription factor, putative, expressed
MC06	22670845	0.67	0.91	C	CT	C/CT(13,28)	C/C(24,0)	MC06g1543	22668667	22671220	-	-;transcription factor MYB, plant(ko:K09422)	XP_022145896.1;LOW QUALITY PROTEIN: transcription factor MYB4-like [Momordica charantia];Q9SJX8; Transcription factor MYB14 OS=Arabidopsis thaliana OX=3702 GN=MYB14 PE=2 SV=1;AT2G31180.1;myb domain protein 14;LOC_Os04g43680.1;MYB family transcription factor, putative, expressed
MC06	22671421	0.73	1.04	T	C	T/C(12,53)	T/C(33,3)	-	-	-	-	-	-
MC06	22671619	0.75	1.07	A	G	A/G(12,51)	A/A(34,2)	-	-	-	-	-	-
MC06	22671917	0.65	0.95	TATC	T	TATC/T(13,37)	TATC/T(33,2)	-	-	-	-	-	-
MC06	22673306	0.76	1.08	A	G	A/G(8,51)	A/G(44,5)	-	-	-	-	-	-
MC06	22673423	0.73	1.03	G	C	G/C(12,50)	G/C(35,3)	-	-	-	-	-	-
MC06	22673449	0.75	1.06	T	C	T/C(11,49)	T/T(29,2)	-	-	-	-	-	-
MC06	22673813	0.77	1.09	C	T	C/T(8,42)	C/C(41,3)	-	-	-	-	-	-
MC06	22673960	0.66	0.96	G	GT	G/GT(14,37)	G/G(39,0)	-	-	-	-	-	-
MC06	22674127	0.7	0.99	T	TAA	T/TAA(12,36)	T/T(39,2)	-	-	-	-	-	-
MC06	22674128	0.68	0.98	G	A	G/A(12,35)	G/G(39,2)	-	-	-	-	-	-
MC06	22675132	0.68	0.96	G	T	G/T(12,38)	G/T(33,3)	-	-	-	-	-	-
MC06	22675156	0.66	0.94	G	A	G/A(11,38)	G/A(31,4)	-	-	-	-	-	-
MC06	22675641	0.66	0.93	A	G	A/G(17,49)	A/G(43,4)	-	-	-	-	-	-
MC06	22675704	0.68	0.96	G	A	G/A(10,46)	G/A(30,5)	-	-	-	-	-	-
MC06	22676163	0.67	0.91	T	G	T/G(21,48)	T/T(37,1)	-	-	-	-	-	-
MC06	22676328	0.81	1.16	C	T	C/T(8,47)	C/C(34,1)	-	-	-	-	-	-
MC06	22676495	0.68	0.94	T	C	T/C(12,47)	T/C(36,5)	-	-	-	-	-	-
MC06	22677868	0.72	1.01	C	T	C/T(10,32)	C/C(42,2)	-	-	-	-	-	-
MC06	22678438	0.8	1.14	A	G	A/G(12,59)	A/A(35,1)	-	-	-	-	-	-
MC06	22678688	0.65	0.97	GC	G	GC/G(10,41)	GC/G(34,3)	-	-	-	-	-	-
MC06	22678695	0.71	1	CT	C	CT/C(11,42)	CT/C(33,3)	-	-	-	-	-	-
MC06	22678838	0.82	1.16	A	C	A/C(9,51)	A/A(34,1)	-	-	-	-	-	-
MC06	22680147	0.64	0.91	C	T	C/T(13,34)	C/T(22,2)	-	-	-	-	-	-
MC06	22686826	0.69	0.98	T	C	T/C(7,56)	T/C(37,9)	-	-	-	-	-	-
MC06	22690942	0.7	0.98	A	G	A/G(12,51)	A/G(31,4)	-	-	-	-	-	-
MC06	22691030	0.71	1	A	G	A/G(13,49)	A/G(33,3)	-	-	-	-	-	-
MC06	22692685	0.64	0.91	G	A	G/A(12,46)	G/A(40,7)	-	-	-	-	-	-
MC06	22692823	0.63	0.92	T	TC	T/TC(9,41)	T/TC(41,7)	-	-	-	-	-	-
MC06	22692981	0.66	0.91	A	G	A/G(12,39)	A/G(33,4)	-	-	-	-	-	-
MC06	22693093	0.66	0.91	T	TG	T/TG(14,41)	T/TG(30,3)	-	-	-	-	-	-
MC06	22695008	0.79	1.11	C	A	C/A(10,46)	C/C(27,1)	-	-	-	-	-	-
MC06	22695022	0.78	1.1	C	T	C/T(44,10)	T/T(1,25)	-	-	-	-	-	-
MC06	22695115	0.74	1.04	T	C	T/C(16,52)	T/T(33,1)	-	-	-	-	-	-
MC06	22695373	0.65	0.92	G	C	G/C(14,41)	G/C(39,4)	-	-	-	-	-	-
MC06	22696753	0.65	0.92	C	G	C/G(13,29)	C/C(45,2)	-	-	-	-	-	-
MC06	22696872	0.64	0.91	T	C	T/C(38,10)	T/C(5,29)	-	-	-	-	-	-
MC06	22697490	0.75	1.06	T	G	T/G(15,49)	T/T(50,1)	-	-	-	-	-	-
MC06	22697819	0.72	1.02	G	C	G/C(9,40)	G/C(28,3)	-	-	-	-	-	-
MC06	22697879	0.71	1.01	A	T	A/T(6,41)	A/T(23,4)	-	-	-	-	-	-
MC06	22698045	0.69	0.97	T	G	T/G(9,33)	T/G(18,2)	-	-	-	-	-	-
MC06	22698062	0.69	0.98	A	G	A/G(9,34)	A/G(18,2)	-	-	-	-	-	-
MC06	22705588	0.74	1.04	T	C	T/C(59,9)	T/C(5,33)	MC06g1546	22702888	22713972	-	-	XP_022145948.1;pentatricopeptide repeat-containing protein At2g30780 [Momordica charantia];O49343; Pentatricopeptide repeat-containing protein At2g30780 OS=Arabidopsis thaliana OX=3702 GN=At2g30780 PE=2 SV=1;AT2G30780.2;Tetratricopeptide repeat (TPR)-like superfamily protein;LOC_Os05g33760.1;PPR repeat domain containing protein, putative, expressed
MC06	22705590	0.74	1.02	C	T	C/T(58,9)	C/T(5,33)	MC06g1546	22702888	22713972	-	-	XP_022145948.1;pentatricopeptide repeat-containing protein At2g30780 [Momordica charantia];O49343; Pentatricopeptide repeat-containing protein At2g30780 OS=Arabidopsis thaliana OX=3702 GN=At2g30780 PE=2 SV=1;AT2G30780.2;Tetratricopeptide repeat (TPR)-like superfamily protein;LOC_Os05g33760.1;PPR repeat domain containing protein, putative, expressed
MC06	22705612	0.73	1.03	C	T	C/T(52,8)	C/T(5,32)	MC06g1546	22702888	22713972	-	-	XP_022145948.1;pentatricopeptide repeat-containing protein At2g30780 [Momordica charantia];O49343; Pentatricopeptide repeat-containing protein At2g30780 OS=Arabidopsis thaliana OX=3702 GN=At2g30780 PE=2 SV=1;AT2G30780.2;Tetratricopeptide repeat (TPR)-like superfamily protein;LOC_Os05g33760.1;PPR repeat domain containing protein, putative, expressed
MC06	22705630	0.72	1.01	T	C	T/C(49,9)	T/C(5,34)	MC06g1546	22702888	22713972	-	-	XP_022145948.1;pentatricopeptide repeat-containing protein At2g30780 [Momordica charantia];O49343; Pentatricopeptide repeat-containing protein At2g30780 OS=Arabidopsis thaliana OX=3702 GN=At2g30780 PE=2 SV=1;AT2G30780.2;Tetratricopeptide repeat (TPR)-like superfamily protein;LOC_Os05g33760.1;PPR repeat domain containing protein, putative, expressed
MC06	22705634	0.75	1.06	G	A	G/A(52,9)	G/A(4,35)	MC06g1546	22702888	22713972	-	-	XP_022145948.1;pentatricopeptide repeat-containing protein At2g30780 [Momordica charantia];O49343; Pentatricopeptide repeat-containing protein At2g30780 OS=Arabidopsis thaliana OX=3702 GN=At2g30780 PE=2 SV=1;AT2G30780.2;Tetratricopeptide repeat (TPR)-like superfamily protein;LOC_Os05g33760.1;PPR repeat domain containing protein, putative, expressed
MC06	22706070	0.69	0.98	T	G	T/G(43,13)	T/G(2,24)	MC06g1546	22702888	22713972	-	-	XP_022145948.1;pentatricopeptide repeat-containing protein At2g30780 [Momordica charantia];O49343; Pentatricopeptide repeat-containing protein At2g30780 OS=Arabidopsis thaliana OX=3702 GN=At2g30780 PE=2 SV=1;AT2G30780.2;Tetratricopeptide repeat (TPR)-like superfamily protein;LOC_Os05g33760.1;PPR repeat domain containing protein, putative, expressed
MC06	22710845	0.66	0.94	G	A	G/A(54,16)	G/A(4,33)	MC06g1546	22702888	22713972	-	-	XP_022145948.1;pentatricopeptide repeat-containing protein At2g30780 [Momordica charantia];O49343; Pentatricopeptide repeat-containing protein At2g30780 OS=Arabidopsis thaliana OX=3702 GN=At2g30780 PE=2 SV=1;AT2G30780.2;Tetratricopeptide repeat (TPR)-like superfamily protein;LOC_Os05g33760.1;PPR repeat domain containing protein, putative, expressed
MC06	22715244	0.82	1.16	T	C	T/C(45,8)	C/C(1,35)	-	-	-	-	-	-
MC06	22716763	0.65	0.92	C	T	C/T(42,17)	T/T(3,44)	-	-	-	-	-	-
MC06	22720108	0.66	0.94	C	G	C/G(12,36)	C/G(32,3)	-	-	-	-	-	-
MC06	22720115	0.68	0.96	G	T	G/T(36,13)	T/T(2,36)	-	-	-	-	-	-
MC06	22720668	0.66	0.93	G	GT	G/GT(16,33)	G/G(31,0)	-	-	-	-	-	-
MC06	22720686	0.67	0.95	T	C	T/C(17,35)	T/T(35,0)	-	-	-	-	-	-
MC06	22725630	0.69	0.97	G	A	G/A(11,55)	G/A(29,5)	MC06g1548	22724963	22725770	-	-	XP_022145893.1;dormancy-associated protein homolog 3-like isoform X1 [Momordica charantia];Q8LD26; Dormancy-associated protein homolog 3 OS=Arabidopsis thaliana OX=3702 GN=At1g56220 PE=1 SV=1;AT1G56220.2;Dormancy/auxin associated family protein;LOC_Os03g22270.3;auxin-repressed protein, putative, expressed
MC06	22726635	0.67	0.99	AT	A	AT/A(7,29)	AT/A(41,4)	-	-	-	-	-	-
MC06	22727103	0.74	1.07	G	A	G/A(7,46)	G/A(25,3)	-	-	-	-	-	-
MC06	22728955	0.77	1.09	G	A	G/A(14,53)	G/G(49,1)	-	-	-	-	-	-
MC06	22729097	0.69	0.98	T	C	T/C(11,47)	T/C(44,6)	-	-	-	-	-	-
MC06	22730088	0.65	0.91	T	C	T/C(16,47)	T/C(36,4)	-	-	-	-	-	-
MC06	22730279	0.72	1.06	C	CA	C/CA(10,47)	C/C(40,1)	-	-	-	-	-	-
MC06	22730289	0.75	1.05	AT	A	AT/A(11,45)	AT/AT(37,1)	-	-	-	-	-	-
MC06	22731656	0.69	0.98	C	T	C/T(14,48)	C/T(34,3)	-	-	-	-	-	-
MC06	22735305	0.72	1.02	A	T	A/T(14,51)	A/A(31,2)	MC06g1549	22732615	22736804	-	Glycerophospholipid metabolism(map00564);monolysocardiolipin acyltransferase(ko:K13511,EC:2.3.1.-)	XP_022146031.1;tafazzin [Momordica charantia];Q6IV77; Tafazzin OS=Macaca mulatta OX=9544 GN=TAZ PE=2 SV=1;AT3G05510.1;Phospholipid/glycerol acyltransferase family protein;LOC_Os01g70570.1;acyltransferase, putative, expressed
MC06	22736326	0.76	1.05	T	A	T/A(9,49)	T/A(31,3)	MC06g1549	22732615	22736804	-	Glycerophospholipid metabolism(map00564);monolysocardiolipin acyltransferase(ko:K13511,EC:2.3.1.-)	XP_022146031.1;tafazzin [Momordica charantia];Q6IV77; Tafazzin OS=Macaca mulatta OX=9544 GN=TAZ PE=2 SV=1;AT3G05510.1;Phospholipid/glycerol acyltransferase family protein;LOC_Os01g70570.1;acyltransferase, putative, expressed
MC06	22736328	0.76	1.07	G	T	G/T(9,48)	G/G(33,3)	MC06g1549	22732615	22736804	-	Glycerophospholipid metabolism(map00564);monolysocardiolipin acyltransferase(ko:K13511,EC:2.3.1.-)	XP_022146031.1;tafazzin [Momordica charantia];Q6IV77; Tafazzin OS=Macaca mulatta OX=9544 GN=TAZ PE=2 SV=1;AT3G05510.1;Phospholipid/glycerol acyltransferase family protein;LOC_Os01g70570.1;acyltransferase, putative, expressed
MC06	22736403	0.77	1.08	A	T	A/T(10,52)	A/T(38,3)	MC06g1549	22732615	22736804	-	Glycerophospholipid metabolism(map00564);monolysocardiolipin acyltransferase(ko:K13511,EC:2.3.1.-)	XP_022146031.1;tafazzin [Momordica charantia];Q6IV77; Tafazzin OS=Macaca mulatta OX=9544 GN=TAZ PE=2 SV=1;AT3G05510.1;Phospholipid/glycerol acyltransferase family protein;LOC_Os01g70570.1;acyltransferase, putative, expressed
MC06	22740348	0.69	0.98	A	G	A/G(15,52)	A/G(32,3)	MC06g1550	22738993	22745343	-	-	XP_022145880.1;uncharacterized protein LOC111015232 [Momordica charantia];-;-;AT5G27710.1;T-box protein;LOC_Os07g47570.1;expressed protein
MC06	22748752	0.64	0.94	G	GAA	G/GAA(6,36)	G/GAA(26,5)	-	-	-	-	-	-
MC06	22748775	0.66	0.93	T	C	T/C(8,43)	T/C(26,6)	-	-	-	-	-	-
MC06	22749098	0.66	0.93	G	T	G/T(14,38)	G/T(25,2)	-	-	-	-	-	-
MC06	22749343	0.66	0.93	A	C	A/C(12,33)	A/C(37,3)	-	-	-	-	-	-
MC06	22749622	0.67	0.94	A	G	A/G(16,45)	A/G(26,2)	-	-	-	-	-	-
MC06	22749629	0.68	0.96	A	G	A/G(15,47)	A/G(23,2)	-	-	-	-	-	-
MC06	22749684	0.7	1.02	T	TC	T/TC(14,48)	T/T(24,1)	-	-	-	-	-	-
MC06	22750871	0.63	0.91	C	T	C/T(11,34)	C/T(25,3)	-	-	-	-	-	-
MC06	22750879	0.64	0.91	C	T	C/T(12,36)	C/T(25,3)	-	-	-	-	-	-
MC06	22755869	0.69	0.94	C	CA,CCAAAA	C/CCAAAA(13,0,38)	C/C(43,0,2)	-	-	-	-	-	-
MC06	22755948	0.71	1	T	C	T/C(12,40)	T/T(44,3)	-	-	-	-	-	-
MC06	22756021	0.69	1.01	TA	T	TA/T(10,38)	TA/TA(41,3)	-	-	-	-	-	-
MC06	22756358	0.67	0.94	A	G	A/G(13,43)	A/G(44,5)	-	-	-	-	-	-
MC06	22756765	0.79	1.12	T	C	T/C(11,52)	T/T(31,1)	-	-	-	-	-	-
MC06	22756905	0.76	1.08	C	G	C/G(12,54)	C/C(35,2)	-	-	-	-	-	-
MC06	22756931	0.64	0.92	TA	T	TA/T(13,39)	TA/TA(34,2)	-	-	-	-	-	-
MC06	22757381	0.65	0.96	G	A	G/A(12,31)	G/G(28,1)	MC06g1553	22757201	22758148	-	-	XP_022145914.1;heavy metal-associated isoprenylated plant protein 35-like [Momordica charantia];Q84J88; Heavy metal-associated isoprenylated plant protein 36 OS=Arabidopsis thaliana OX=3702 GN=HIPP36 PE=2 SV=1;AT5G27690.1;Heavy metal transport/detoxification superfamily protein;LOC_Os05g05820.1;pro-resilin precursor, putative, expressed
MC06	22759627	0.74	1.05	C	T	C/T(9,43)	C/T(32,3)	-	-	-	-	-	-
MC06	22760227	0.75	1.06	C	T	C/T(11,53)	C/T(34,3)	-	-	-	-	-	-
MC06	22760346	0.69	0.95	T	C	T/C(14,53)	T/C(33,4)	-	-	-	-	-	-
MC06	22760535	0.67	0.95	G	A	G/A(19,53)	G/G(31,2)	-	-	-	-	-	-
MC06	22760561	0.65	0.92	T	C	T/C(18,55)	T/T(35,4)	-	-	-	-	-	-
MC06	22761156	0.71	1.01	T	A	T/A(13,38)	T/T(32,1)	-	-	-	-	-	-
MC06	22762152	0.7	0.99	T	C	T/C(6,40)	T/C(25,5)	-	-	-	-	-	-
MC06	22762755	0.72	1.02	A	T	A/T(8,21)	A/A(22,0)	-	-	-	-	-	-
MC06	22763088	0.65	0.92	G	A	G/A(10,27)	G/A(23,2)	-	-	-	-	-	-
MC06	22763372	0.69	0.98	A	G	A/G(10,30)	A/A(34,2)	-	-	-	-	-	-
MC06	22763432	0.73	1.03	C	T	C/T(8,25)	C/C(35,1)	-	-	-	-	-	-
MC06	22764037	0.68	0.97	G	A	G/A(9,28)	G/A(25,2)	-	-	-	-	-	-
MC06	22764310	0.68	0.97	G	T	G/T(10,50)	G/T(34,6)	-	-	-	-	-	-
MC06	22765537	0.7	1	C	T	C/T(12,41)	C/C(31,2)	MC06g1554	22764587	22771784	response to stress(GO:0006950);multicellular organism development(GO:0007275);biological_process(GO:0008150);metabolic process(GO:0008152);response to temperature stimulus(GO:0009266);response to heat(GO:0009408);response to abiotic stimulus(GO:0009628);post-embryonic development(GO:0009791);seed germination(GO:0009845);multicellular organismal process(GO:0032501);developmental process(GO:0032502…	MAPK signaling pathway - plant(map04016);Plant-pathogen interaction(map04626);respiratory burst oxidase(ko:K13447,EC:1.6.3.- 1.11.1.-)	KAA0050897.1;respiratory burst oxidase-like protein B isoform X1 [Cucumis melo var. makuwa];Q948T9; Respiratory burst oxidase homolog protein B OS=Solanum tuberosum OX=4113 GN=RBOHB PE=1 SV=1;AT1G09090.2;respiratory burst oxidase-like protein;LOC_Os11g33120.1;respiratory burst oxidase, putative, expressed
MC06	22766182	0.67	0.94	C	A	C/A(19,42)	C/C(44,1)	MC06g1554	22764587	22771784	response to stress(GO:0006950);multicellular organism development(GO:0007275);biological_process(GO:0008150);metabolic process(GO:0008152);response to temperature stimulus(GO:0009266);response to heat(GO:0009408);response to abiotic stimulus(GO:0009628);post-embryonic development(GO:0009791);seed germination(GO:0009845);multicellular organismal process(GO:0032501);developmental process(GO:0032502…	MAPK signaling pathway - plant(map04016);Plant-pathogen interaction(map04626);respiratory burst oxidase(ko:K13447,EC:1.6.3.- 1.11.1.-)	KAA0050897.1;respiratory burst oxidase-like protein B isoform X1 [Cucumis melo var. makuwa];Q948T9; Respiratory burst oxidase homolog protein B OS=Solanum tuberosum OX=4113 GN=RBOHB PE=1 SV=1;AT1G09090.2;respiratory burst oxidase-like protein;LOC_Os11g33120.1;respiratory burst oxidase, putative, expressed
MC06	22766195	0.64	0.92	G	T	G/T(20,41)	G/G(46,1)	MC06g1554	22764587	22771784	response to stress(GO:0006950);multicellular organism development(GO:0007275);biological_process(GO:0008150);metabolic process(GO:0008152);response to temperature stimulus(GO:0009266);response to heat(GO:0009408);response to abiotic stimulus(GO:0009628);post-embryonic development(GO:0009791);seed germination(GO:0009845);multicellular organismal process(GO:0032501);developmental process(GO:0032502…	MAPK signaling pathway - plant(map04016);Plant-pathogen interaction(map04626);respiratory burst oxidase(ko:K13447,EC:1.6.3.- 1.11.1.-)	KAA0050897.1;respiratory burst oxidase-like protein B isoform X1 [Cucumis melo var. makuwa];Q948T9; Respiratory burst oxidase homolog protein B OS=Solanum tuberosum OX=4113 GN=RBOHB PE=1 SV=1;AT1G09090.2;respiratory burst oxidase-like protein;LOC_Os11g33120.1;respiratory burst oxidase, putative, expressed
MC06	22767660	0.76	1.07	G	A	G/A(10,42)	G/G(40,2)	MC06g1554	22764587	22771784	response to stress(GO:0006950);multicellular organism development(GO:0007275);biological_process(GO:0008150);metabolic process(GO:0008152);response to temperature stimulus(GO:0009266);response to heat(GO:0009408);response to abiotic stimulus(GO:0009628);post-embryonic development(GO:0009791);seed germination(GO:0009845);multicellular organismal process(GO:0032501);developmental process(GO:0032502…	MAPK signaling pathway - plant(map04016);Plant-pathogen interaction(map04626);respiratory burst oxidase(ko:K13447,EC:1.6.3.- 1.11.1.-)	KAA0050897.1;respiratory burst oxidase-like protein B isoform X1 [Cucumis melo var. makuwa];Q948T9; Respiratory burst oxidase homolog protein B OS=Solanum tuberosum OX=4113 GN=RBOHB PE=1 SV=1;AT1G09090.2;respiratory burst oxidase-like protein;LOC_Os11g33120.1;respiratory burst oxidase, putative, expressed
MC06	22767677	0.68	0.96	A	T	A/T(13,36)	A/A(36,2)	MC06g1554	22764587	22771784	response to stress(GO:0006950);multicellular organism development(GO:0007275);biological_process(GO:0008150);metabolic process(GO:0008152);response to temperature stimulus(GO:0009266);response to heat(GO:0009408);response to abiotic stimulus(GO:0009628);post-embryonic development(GO:0009791);seed germination(GO:0009845);multicellular organismal process(GO:0032501);developmental process(GO:0032502…	MAPK signaling pathway - plant(map04016);Plant-pathogen interaction(map04626);respiratory burst oxidase(ko:K13447,EC:1.6.3.- 1.11.1.-)	KAA0050897.1;respiratory burst oxidase-like protein B isoform X1 [Cucumis melo var. makuwa];Q948T9; Respiratory burst oxidase homolog protein B OS=Solanum tuberosum OX=4113 GN=RBOHB PE=1 SV=1;AT1G09090.2;respiratory burst oxidase-like protein;LOC_Os11g33120.1;respiratory burst oxidase, putative, expressed
MC06	22767872	0.73	1.03	C	T	C/T(12,42)	C/C(36,2)	MC06g1554	22764587	22771784	response to stress(GO:0006950);multicellular organism development(GO:0007275);biological_process(GO:0008150);metabolic process(GO:0008152);response to temperature stimulus(GO:0009266);response to heat(GO:0009408);response to abiotic stimulus(GO:0009628);post-embryonic development(GO:0009791);seed germination(GO:0009845);multicellular organismal process(GO:0032501);developmental process(GO:0032502…	MAPK signaling pathway - plant(map04016);Plant-pathogen interaction(map04626);respiratory burst oxidase(ko:K13447,EC:1.6.3.- 1.11.1.-)	KAA0050897.1;respiratory burst oxidase-like protein B isoform X1 [Cucumis melo var. makuwa];Q948T9; Respiratory burst oxidase homolog protein B OS=Solanum tuberosum OX=4113 GN=RBOHB PE=1 SV=1;AT1G09090.2;respiratory burst oxidase-like protein;LOC_Os11g33120.1;respiratory burst oxidase, putative, expressed
MC06	22772302	0.71	1.01	A	G	A/G(9,52)	A/G(31,5)	-	-	-	-	-	-
MC06	22772538	0.78	1.1	C	G	C/G(11,44)	C/C(43,1)	-	-	-	-	-	-
MC06	22772591	0.74	1.04	C	T	C/T(10,47)	C/T(41,4)	-	-	-	-	-	-
MC06	22773888	0.65	0.91	G	A	G/A(10,34)	G/A(48,7)	-	-	-	-	-	-
MC06	22774874	0.75	1.06	C	T	C/T(14,55)	C/C(41,2)	-	-	-	-	-	-
MC06	22775548	0.71	1.01	A	G	A/G(6,42)	A/G(31,6)	-	-	-	-	-	-
MC06	22775956	0.74	1.05	GA	G	GA/G(8,47)	GA/G(26,3)	-	-	-	-	-	-
MC06	22776523	0.72	1.03	T	C	T/C(12,38)	T/T(39,1)	-	-	-	-	-	-
MC06	22776984	0.76	1.07	G	C	G/C(13,41)	G/G(37,0)	-	-	-	-	-	-
MC06	22778184	0.76	1.06	A	G	A/G(9,35)	A/A(49,2)	-	-	-	-	-	-
MC06	22778482	0.67	0.94	G	A	G/A(20,57)	G/A(37,3)	-	-	-	-	-	-
MC06	22779275	0.89	1.26	C	A	C/A(50,6)	A/A(0,43)	-	-	-	-	-	-
MC06	22779501	0.71	1.01	T	C	T/C(12,43)	T/T(40,3)	-	-	-	-	-	-
MC06	22783994	0.72	1.02	T	C	T/C(49,6)	T/C(6,29)	MC06g1555	22781132	22789474	reproduction(GO:0000003);karyogamy(GO:0000741);developmental process involved in reproduction(GO:0003006);organelle organization(GO:0006996);nucleus organization(GO:0006997);multicellular organism development(GO:0007275);biological_process(GO:0008150);embryo sac development(GO:0009553);embryo sac central cell differentiation(GO:0009559);megagametogenesis(GO:0009561);post-embryonic development(GO:…	-;structure-specific recognition protein 1(ko:K09272)	XP_022153521.1;FACT complex subunit SSRP1 [Momordica charantia];O04235; FACT complex subunit SSRP1 OS=Vicia faba OX=3906 GN=SSRP1 PE=2 SV=1;AT3G28730.1;high mobility group;LOC_Os01g08970.1;SSRP1-like FACT complex subunit, putative, expressed
MC06	22789467	0.66	0.93	A	T	A/T(15,38)	A/A(33,2)	MC06g1555	22781132	22789474	reproduction(GO:0000003);karyogamy(GO:0000741);developmental process involved in reproduction(GO:0003006);organelle organization(GO:0006996);nucleus organization(GO:0006997);multicellular organism development(GO:0007275);biological_process(GO:0008150);embryo sac development(GO:0009553);embryo sac central cell differentiation(GO:0009559);megagametogenesis(GO:0009561);post-embryonic development(GO:…	-;structure-specific recognition protein 1(ko:K09272)	XP_022153521.1;FACT complex subunit SSRP1 [Momordica charantia];O04235; FACT complex subunit SSRP1 OS=Vicia faba OX=3906 GN=SSRP1 PE=2 SV=1;AT3G28730.1;high mobility group;LOC_Os01g08970.1;SSRP1-like FACT complex subunit, putative, expressed
MC06	22789769	0.65	0.92	G	A	G/A(34,12)	A/A(2,20)	-	-	-	-	-	-
MC06	22790600	0.68	0.95	G	A	G/A(45,19)	A/A(1,41)	-	-	-	-	-	-
MC06	22791023	0.74	1.1	T	TA	T/TA(55,7)	TA/TA(2,31)	-	-	-	-	-	-
MC06	22791184	0.76	1.09	G	A	G/A(49,12)	A/A(1,32)	-	-	-	-	-	-
MC06	22793608	0.77	1.08	G	A	G/A(5,50)	G/A(30,5)	-	-	-	-	-	-
MC06	22795130	0.74	1.06	A	G	A/G(41,10)	G/G(2,41)	-	-	-	-	-	-
MC06	22795621	0.78	1.1	T	TA	T/TA(52,6)	TA/TA(2,36)	-	-	-	-	-	-
MC06	22796000	0.73	1.01	A	C	A/C(11,46)	A/A(47,4)	-	-	-	-	-	-
MC06	22798810	0.65	0.93	GA	G	GA/G(20,45)	GA/GA(33,1)	-	-	-	-	-	-
MC06	22799661	0.65	0.92	G	A	G/A(39,16)	A/A(2,34)	MC06g1556	22799524	22804378	-	-	XP_022146048.1;formin-like protein 11 [Momordica charantia];Q9MA60; Formin-like protein 11 OS=Arabidopsis thaliana OX=3702 GN=FH11 PE=2 SV=1;AT3G05470.1;Actin-binding FH2 (formin homology 2) family protein;LOC_Os08g33430.1;formin, putative, expressed
MC06	22802146	0.65	0.92	G	A	G/A(51,11)	G/A(6,29)	MC06g1556	22799524	22804378	-	-	XP_022146048.1;formin-like protein 11 [Momordica charantia];Q9MA60; Formin-like protein 11 OS=Arabidopsis thaliana OX=3702 GN=FH11 PE=2 SV=1;AT3G05470.1;Actin-binding FH2 (formin homology 2) family protein;LOC_Os08g33430.1;formin, putative, expressed
MC06	22802689	0.74	1.05	A	G	A/G(50,11)	A/G(3,37)	MC06g1556	22799524	22804378	-	-	XP_022146048.1;formin-like protein 11 [Momordica charantia];Q9MA60; Formin-like protein 11 OS=Arabidopsis thaliana OX=3702 GN=FH11 PE=2 SV=1;AT3G05470.1;Actin-binding FH2 (formin homology 2) family protein;LOC_Os08g33430.1;formin, putative, expressed
MC06	22803354	0.74	1.05	T	C	T/C(43,15)	C/C(0,34)	MC06g1556	22799524	22804378	-	-	XP_022146048.1;formin-like protein 11 [Momordica charantia];Q9MA60; Formin-like protein 11 OS=Arabidopsis thaliana OX=3702 GN=FH11 PE=2 SV=1;AT3G05470.1;Actin-binding FH2 (formin homology 2) family protein;LOC_Os08g33430.1;formin, putative, expressed
MC06	22809400	0.66	0.93	C	G	C/G(47,20)	G/G(2,47)	-	-	-	-	-	-
MC06	22817057	0.67	0.95	G	T	G/T(42,11)	G/T(5,37)	-	-	-	-	-	-
MC06	22817410	0.76	1.07	G	A	G/A(48,12)	A/A(2,43)	-	-	-	-	-	-
MC06	22817484	0.84	1.18	G	T	G/T(56,9)	T/T(1,37)	-	-	-	-	-	-
MC06	22817502	0.86	1.21	T	A	T/A(60,10)	A/A(0,37)	-	-	-	-	-	-
MC06	22817523	0.87	1.24	T	C	T/C(61,8)	C/C(0,29)	-	-	-	-	-	-
MC06	22817852	0.69	0.98	A	G	A/G(49,19)	G/G(1,32)	-	-	-	-	-	-
MC06	22817863	0.67	0.95	T	C	T/C(48,18)	C/C(2,34)	-	-	-	-	-	-
MC06	22818892	0.66	0.94	T	TA	T/TA(54,17)	TA/TA(3,43)	MC06g1559	22817996	22821184	-	-	XP_022145903.1;protein indeterminate-domain 7-like isoform X2 [Momordica charantia];Q8H1F5; Protein indeterminate-domain 7 OS=Arabidopsis thaliana OX=3702 GN=IDD7 PE=2 SV=1;AT1G55110.3;indeterminate(ID)-domain 7;LOC_Os03g10140.1;ZOS3-04 - C2H2 zinc finger protein, expressed
MC06	22819154	0.66	0.93	G	A	G/A(34,15)	A/A(1,27)	MC06g1559	22817996	22821184	-	-	XP_022145903.1;protein indeterminate-domain 7-like isoform X2 [Momordica charantia];Q8H1F5; Protein indeterminate-domain 7 OS=Arabidopsis thaliana OX=3702 GN=IDD7 PE=2 SV=1;AT1G55110.3;indeterminate(ID)-domain 7;LOC_Os03g10140.1;ZOS3-04 - C2H2 zinc finger protein, expressed
MC06	22819951	0.7	0.99	C	T	C/T(52,10)	C/T(6,37)	MC06g1559	22817996	22821184	-	-	XP_022145903.1;protein indeterminate-domain 7-like isoform X2 [Momordica charantia];Q8H1F5; Protein indeterminate-domain 7 OS=Arabidopsis thaliana OX=3702 GN=IDD7 PE=2 SV=1;AT1G55110.3;indeterminate(ID)-domain 7;LOC_Os03g10140.1;ZOS3-04 - C2H2 zinc finger protein, expressed
MC06	22820026	0.65	0.92	C	T	C/T(49,12)	C/T(7,39)	MC06g1559	22817996	22821184	-	-	XP_022145903.1;protein indeterminate-domain 7-like isoform X2 [Momordica charantia];Q8H1F5; Protein indeterminate-domain 7 OS=Arabidopsis thaliana OX=3702 GN=IDD7 PE=2 SV=1;AT1G55110.3;indeterminate(ID)-domain 7;LOC_Os03g10140.1;ZOS3-04 - C2H2 zinc finger protein, expressed
MC06	22821534	0.71	1	C	T	C/T(61,20)	T/T(2,44)	-	-	-	-	-	-
MC06	22821914	0.68	0.99	T	C	T/C(42,13)	C/C(2,36)	-	-	-	-	-	-
MC06	22822177	0.65	0.92	T	C	T/C(55,19)	C/C(4,40)	-	-	-	-	-	-
MC06	22822262	0.73	1.02	TA	T	TA/T(51,15)	T/T(2,44)	-	-	-	-	-	-
MC06	22822340	0.74	1.05	A	T	A/T(45,10)	A/T(3,37)	-	-	-	-	-	-
MC06	22822403	0.68	0.96	T	C	T/C(34,13)	C/C(2,40)	-	-	-	-	-	-
MC06	22822419	0.68	0.97	C	CTT	C/CTT(33,13)	CTT/CTT(1,37)	-	-	-	-	-	-
MC06	22822636	0.67	0.93	C	G	C/G(39,15)	G/G(3,49)	-	-	-	-	-	-
MC06	22823204	0.68	0.96	T	C	T/C(54,15)	T/C(4,35)	-	-	-	-	-	-
MC06	22823228	0.67	0.94	C	T	C/T(57,13)	C/T(5,29)	-	-	-	-	-	-
MC06	22823230	0.69	0.97	T	C	T/C(57,14)	T/C(4,30)	-	-	-	-	-	-
MC06	22823242	0.71	1	T	C	T/C(59,13)	T/C(4,32)	-	-	-	-	-	-
MC06	22823253	0.72	1.01	A	G	A/G(58,12)	A/G(4,32)	-	-	-	-	-	-
MC06	22823317	0.76	1.08	G	C	G/C(51,9)	G/C(3,31)	-	-	-	-	-	-
MC06	22823404	0.73	1.03	A	G	A/G(48,11)	A/G(3,31)	-	-	-	-	-	-
MC06	22823694	0.7	0.97	A	AT	A/AT(63,14)	A/AT(5,39)	-	-	-	-	-	-
MC06	22823847	0.68	0.96	CA	C	CA/C(40,14)	C/C(3,43)	-	-	-	-	-	-
MC06	22824332	0.74	1.05	A	T	A/T(50,15)	T/T(1,38)	-	-	-	-	-	-
MC06	22824983	0.77	1.09	A	G	A/G(11,50)	A/A(37,2)	-	-	-	-	-	-
MC06	22825018	0.69	0.97	G	A	G/A(15,50)	G/A(34,3)	-	-	-	-	-	-
MC06	22825071	0.69	0.98	A	G	A/G(16,56)	A/G(33,3)	-	-	-	-	-	-
MC06	22825118	0.71	1	A	G	A/G(17,55)	A/A(32,2)	-	-	-	-	-	-
MC06	22825161	0.71	1.01	T	C	T/C(14,56)	T/C(32,3)	-	-	-	-	-	-
MC06	22825717	0.85	1.2	C	T	C/T(4,42)	C/C(28,2)	-	-	-	-	-	-
MC06	22826196	0.69	0.98	G	C	G/C(10,33)	G/C(36,3)	-	-	-	-	-	-
MC06	22826267	0.65	0.92	T	C	T/C(10,31)	T/C(34,4)	-	-	-	-	-	-
MC06	22826272	0.69	0.97	A	G	A/G(9,33)	A/G(37,4)	-	-	-	-	-	-
MC06	22826509	0.73	1.04	C	T	C/T(11,35)	C/C(36,1)	-	-	-	-	-	-
MC06	22826530	0.67	0.95	C	A	C/A(12,28)	C/C(34,1)	-	-	-	-	-	-
MC06	22826586	0.69	0.99	T	C	T/C(13,41)	T/T(36,2)	-	-	-	-	-	-
MC06	22826621	0.7	1	A	G	A/G(14,39)	A/A(30,1)	-	-	-	-	-	-
MC06	22826625	0.68	0.97	T	C	T/C(16,41)	T/T(27,1)	-	-	-	-	-	-
MC06	22826660	0.67	0.95	T	C	T/C(18,42)	T/T(33,1)	-	-	-	-	-	-
MC06	22827044	0.66	0.93	A	G	A/G(8,37)	A/G(26,5)	-	-	-	-	-	-
MC06	22827784	0.65	0.92	T	A	T/A(14,42)	T/A(18,2)	-	-	-	-	-	-
MC06	22828820	0.73	1.05	C	CAAAAAAGAAAGTAAAAAGA	C/CAAAAAAGAAAGTAAAAAGA(8,38)	C/CAAAAAAGAAAGTAAAAAGA(25,2)	-	-	-	-	-	-
MC06	22828985	0.7	0.99	C	T	C/T(10,30)	C/C(20,1)	-	-	-	-	-	-
MC06	22829036	0.7	0.97	C	T	C/T(7,34)	C/T(20,3)	-	-	-	-	-	-
MC06	22829085	0.71	1.01	A	G	A/G(7,32)	A/G(25,3)	-	-	-	-	-	-
MC06	22829102	0.66	0.93	C	G	C/G(8,31)	C/G(25,4)	-	-	-	-	-	-
MC06	22829253	0.79	1.12	A	T	A/T(8,35)	A/A(39,1)	-	-	-	-	-	-
MC06	22829379	0.71	1	T	G	T/G(8,38)	T/G(37,5)	-	-	-	-	-	-
MC06	22829529	0.73	0.98	A	AT	A/AT(12,42)	A/A(44,1)	-	-	-	-	-	-
MC06	22829549	0.81	1.14	T	G	T/G(9,43)	T/T(46,1)	-	-	-	-	-	-
MC06	22829721	0.76	1.08	A	G	A/G(8,35)	A/A(37,2)	-	-	-	-	-	-
MC06	22829862	0.75	1.06	T	A	T/A(10,42)	T/T(31,2)	-	-	-	-	-	-
MC06	22830287	0.77	1.11	T	TA	T/TA(8,36)	T/T(44,0)	-	-	-	-	-	-
MC06	22830974	0.65	0.92	A	AG	A/AG(16,39)	A/A(34,2)	-	-	-	-	-	-
MC06	22831413	0.87	1.23	C	T	C/T(9,60)	C/C(41,0)	-	-	-	-	-	-
MC06	22831628	0.73	1.02	A	G	A/G(12,45)	A/A(45,3)	-	-	-	-	-	-
MC06	22832205	0.7	0.99	T	C	T/C(12,48)	T/C(26,3)	-	-	-	-	-	-
MC06	22832226	0.78	1.11	C	T	C/T(12,55)	C/C(26,1)	-	-	-	-	-	-
MC06	22833213	0.7	0.98	CT	C	CT/C(45,15)	C/C(1,31)	-	-	-	-	-	-
MC06	22833510	0.74	1.04	C	T	C/T(15,56)	C/C(38,2)	-	-	-	-	-	-
MC06	22834617	0.77	1.09	G	T	G/T(10,51)	G/G(44,3)	-	-	-	-	-	-
MC06	22835670	0.65	0.92	C	G	C/G(14,44)	C/G(34,4)	-	-	-	-	-	-
MC06	22838535	0.78	1.11	A	T	A/T(11,42)	A/A(28,0)	-	-	-	-	-	-
MC06	22840188	0.72	1.04	G	A	G/A(11,39)	G/G(30,1)	-	-	-	-	-	-
MC06	22840286	0.8	1.13	A	G	A/G(11,52)	A/A(33,1)	-	-	-	-	-	-
MC06	22840306	0.78	1.1	T	C	T/C(13,45)	T/T(29,0)	-	-	-	-	-	-
MC06	22851749	0.7	0.98	A	G	A/G(8,40)	A/G(25,4)	MC06g1562	22847986	22854438	response to stress(GO:0006950);response to osmotic stress(GO:0006970);biological_process(GO:0008150);response to abiotic stimulus(GO:0009628);response to salt stress(GO:0009651);response to stimulus(GO:0050896);-;cellular_component(GO:0005575);cell-cell junction(GO:0005911);plasmodesma(GO:0009506);cell junction(GO:0030054);symplast(GO:0055044)	-	XP_022146064.1;cyclin-L1-1 isoform X1 [Momordica charantia];Q8RWV3; Cyclin-L1-1 OS=Arabidopsis thaliana OX=3702 GN=CYCL1-1 PE=1 SV=2;AT2G26430.1;arginine-rich cyclin 1;LOC_Os01g27940.1;cyclin-L1-1, putative, expressed
MC06	22858784	0.68	0.97	G	A	G/A(13,28)	G/G(37,0)	-	-	-	-	-	-
MC06	22858886	0.69	0.97	C	T	C/T(13,44)	C/T(33,3)	-	-	-	-	-	-
MC06	22859886	0.71	1	C	T	C/T(11,37)	C/C(31,2)	-	-	-	-	-	-
MC06	22859887	0.73	1.03	G	A	G/A(10,39)	G/G(27,2)	-	-	-	-	-	-
MC06	22859914	0.62	0.93	A	ACAC	A/ACAC(10,33)	A/ACAC(32,3)	-	-	-	-	-	-
MC06	22859915	0.7	0.99	T	C	T/C(10,37)	T/C(32,3)	-	-	-	-	-	-
MC06	22860055	0.81	1.14	T	G	T/G(10,42)	T/T(26,0)	-	-	-	-	-	-
MC06	22860056	0.85	1.2	G	C	G/C(8,44)	G/G(26,0)	-	-	-	-	-	-
MC06	22861205	0.66	0.93	G	A	G/A(17,45)	G/G(28,2)	MC06g1563	22860301	22863561	transport(GO:0006810);biological_process(GO:0008150);response to external stimulus(GO:0009605);response to mechanical stimulus(GO:0009612);response to abiotic stimulus(GO:0009628);response to endogenous stimulus(GO:0009719);response to hormone(GO:0009725);response to auxin(GO:0009733);hormone transport(GO:0009914);auxin polar transport(GO:0009926);response to organic substance(GO:0010033);regulat…	-	XP_022146015.1;protein AUXIN RESPONSE 4 [Momordica charantia];Q9FZ33; Protein AUXIN RESPONSE 4 OS=Arabidopsis thaliana OX=3702 GN=AXR4 PE=2 SV=1;AT1G54990.1;alpha/beta-Hydrolases superfamily protein;LOC_Os11g34140.1;expressed protein
MC06	22861412	0.67	0.95	G	A	G/A(16,33)	G/G(32,0)	MC06g1563	22860301	22863561	transport(GO:0006810);biological_process(GO:0008150);response to external stimulus(GO:0009605);response to mechanical stimulus(GO:0009612);response to abiotic stimulus(GO:0009628);response to endogenous stimulus(GO:0009719);response to hormone(GO:0009725);response to auxin(GO:0009733);hormone transport(GO:0009914);auxin polar transport(GO:0009926);response to organic substance(GO:0010033);regulat…	-	XP_022146015.1;protein AUXIN RESPONSE 4 [Momordica charantia];Q9FZ33; Protein AUXIN RESPONSE 4 OS=Arabidopsis thaliana OX=3702 GN=AXR4 PE=2 SV=1;AT1G54990.1;alpha/beta-Hydrolases superfamily protein;LOC_Os11g34140.1;expressed protein
MC06	22863423	0.66	0.91	C	CT	C/CT(15,48)	C/C(28,2)	MC06g1563	22860301	22863561	transport(GO:0006810);biological_process(GO:0008150);response to external stimulus(GO:0009605);response to mechanical stimulus(GO:0009612);response to abiotic stimulus(GO:0009628);response to endogenous stimulus(GO:0009719);response to hormone(GO:0009725);response to auxin(GO:0009733);hormone transport(GO:0009914);auxin polar transport(GO:0009926);response to organic substance(GO:0010033);regulat…	-	XP_022146015.1;protein AUXIN RESPONSE 4 [Momordica charantia];Q9FZ33; Protein AUXIN RESPONSE 4 OS=Arabidopsis thaliana OX=3702 GN=AXR4 PE=2 SV=1;AT1G54990.1;alpha/beta-Hydrolases superfamily protein;LOC_Os11g34140.1;expressed protein
MC06	22863569	0.71	1.01	A	G	A/G(17,51)	A/A(49,2)	-	-	-	-	-	-
MC06	22863936	0.69	0.97	CAA	C	CAA/C(14,35)	CAA/CAA(41,0)	-	-	-	-	-	-
MC06	22864335	0.73	1.04	T	C	T/C(11,48)	T/T(35,3)	-	-	-	-	-	-
MC06	22865040	0.72	1.02	G	A	G/A(13,49)	G/G(40,3)	-	-	-	-	-	-
MC06	22865072	0.73	1.03	C	T	C/T(13,45)	C/C(41,2)	-	-	-	-	-	-
MC06	22865119	0.67	0.95	T	G	T/G(17,42)	T/T(44,2)	-	-	-	-	-	-
MC06	22865293	0.74	0.97	AT	A	AT/A(15,58)	AT/AT(40,2)	-	-	-	-	-	-
MC06	22868131	0.75	1.08	AT	A	AT/A(63,10)	AT/A(4,37)	-	-	-	-	-	-
MC06	22868213	0.66	0.95	T	C	T/C(54,12)	T/C(7,42)	-	-	-	-	-	-
MC06	22869187	0.76	0.95	AAAAGTAGTCCGTGAAT	A	AAAAGTAGTCCGTGAAT/A(45,8)	AAAAGTAGTCCGTGAAT/A(4,31)	-	-	-	-	-	-
MC06	22869680	0.67	0.93	A	G	A/G(34,13)	G/G(2,36)	-	-	-	-	-	-
MC06	22870143	0.84	1.19	G	T	G/T(7,37)	G/G(27,0)	-	-	-	-	-	-
MC06	22870281	0.68	1.01	GA	G	GA/G(23,6)	G/G(1,26)	-	-	-	-	-	-
MC06	22870596	0.71	1	A	G	A/G(38,13)	G/G(1,25)	-	-	-	-	-	-
MC06	22870913	0.65	0.91	C	T	C/T(30,10)	C/T(3,26)	-	-	-	-	-	-
MC06	22870918	0.66	0.93	T	C	T/C(33,11)	T/C(3,29)	-	-	-	-	-	-
MC06	22871420	0.68	0.96	G	A	G/A(39,10)	G/A(5,38)	-	-	-	-	-	-
MC06	22871545	0.73	1.05	T	C	T/C(44,11)	C/C(2,36)	-	-	-	-	-	-
MC06	22871565	0.67	0.91	CTTTT	C	CTTTT/C(43,8)	CTTTT/C(4,30)	-	-	-	-	-	-
MC06	22871591	0.75	1.07	C	T	C/T(50,10)	T/T(3,35)	-	-	-	-	-	-
MC06	22871656	0.69	0.97	T	C	T/C(43,11)	T/C(4,33)	-	-	-	-	-	-
MC06	22871702	0.77	1.09	A	G	A/G(50,12)	G/G(1,35)	-	-	-	-	-	-
MC06	22871723	0.75	1.07	A	G	A/G(51,14)	G/G(1,38)	-	-	-	-	-	-
MC06	22871766	0.75	1.05	T	C	T/C(63,14)	C/C(3,38)	-	-	-	-	-	-
MC06	22871790	0.73	1.03	T	C	T/C(63,14)	C/C(4,40)	-	-	-	-	-	-
MC06	22871821	0.72	1.02	A	G	A/G(59,13)	A/G(4,38)	-	-	-	-	-	-
MC06	22871877	0.67	0.94	A	G	A/G(47,12)	A/G(5,33)	-	-	-	-	-	-
MC06	22872076	0.64	0.93	A	G	A/G(38,17)	G/G(1,37)	MC06g1564	22872072	22878978	-;-;cellular_component(GO:0005575);intracellular(GO:0005622);cell(GO:0005623);cytoplasm(GO:0005737);vacuole(GO:0005773);organelle(GO:0043226);membrane-bounded organelle(GO:0043227);intracellular organelle(GO:0043229);intracellular membrane-bounded organelle(GO:0043231);intracellular part(GO:0044424);cytoplasmic part(GO:0044444);cell part(GO:0044464)	-;mannosylglycoprotein endo-beta-mannosidase(ko:K18577,EC:3.2.1.152)	XP_022145932.1;mannosylglycoprotein endo-beta-mannosidase [Momordica charantia];Q5H7P5; Mannosylglycoprotein endo-beta-mannosidase OS=Lilium longiflorum OX=4690 GN=EBM PE=1 SV=4;AT1G09010.1;glycoside hydrolase family 2 protein;LOC_Os05g32530.1;mannosylglycoprotein endo-beta-mannosidase, putative, expressed
MC06	22872204	0.65	0.92	T	C	T/C(36,15)	C/C(2,32)	MC06g1564	22872072	22878978	-;-;cellular_component(GO:0005575);intracellular(GO:0005622);cell(GO:0005623);cytoplasm(GO:0005737);vacuole(GO:0005773);organelle(GO:0043226);membrane-bounded organelle(GO:0043227);intracellular organelle(GO:0043229);intracellular membrane-bounded organelle(GO:0043231);intracellular part(GO:0044424);cytoplasmic part(GO:0044444);cell part(GO:0044464)	-;mannosylglycoprotein endo-beta-mannosidase(ko:K18577,EC:3.2.1.152)	XP_022145932.1;mannosylglycoprotein endo-beta-mannosidase [Momordica charantia];Q5H7P5; Mannosylglycoprotein endo-beta-mannosidase OS=Lilium longiflorum OX=4690 GN=EBM PE=1 SV=4;AT1G09010.1;glycoside hydrolase family 2 protein;LOC_Os05g32530.1;mannosylglycoprotein endo-beta-mannosidase, putative, expressed
MC06	22872634	0.73	1.04	A	G	A/G(48,15)	G/G(1,48)	MC06g1564	22872072	22878978	-;-;cellular_component(GO:0005575);intracellular(GO:0005622);cell(GO:0005623);cytoplasm(GO:0005737);vacuole(GO:0005773);organelle(GO:0043226);membrane-bounded organelle(GO:0043227);intracellular organelle(GO:0043229);intracellular membrane-bounded organelle(GO:0043231);intracellular part(GO:0044424);cytoplasmic part(GO:0044444);cell part(GO:0044464)	-;mannosylglycoprotein endo-beta-mannosidase(ko:K18577,EC:3.2.1.152)	XP_022145932.1;mannosylglycoprotein endo-beta-mannosidase [Momordica charantia];Q5H7P5; Mannosylglycoprotein endo-beta-mannosidase OS=Lilium longiflorum OX=4690 GN=EBM PE=1 SV=4;AT1G09010.1;glycoside hydrolase family 2 protein;LOC_Os05g32530.1;mannosylglycoprotein endo-beta-mannosidase, putative, expressed
MC06	22873558	0.72	1.07	T	TA	T/TA(41,8)	TA/TA(2,34)	MC06g1564	22872072	22878978	-;-;cellular_component(GO:0005575);intracellular(GO:0005622);cell(GO:0005623);cytoplasm(GO:0005737);vacuole(GO:0005773);organelle(GO:0043226);membrane-bounded organelle(GO:0043227);intracellular organelle(GO:0043229);intracellular membrane-bounded organelle(GO:0043231);intracellular part(GO:0044424);cytoplasmic part(GO:0044444);cell part(GO:0044464)	-;mannosylglycoprotein endo-beta-mannosidase(ko:K18577,EC:3.2.1.152)	XP_022145932.1;mannosylglycoprotein endo-beta-mannosidase [Momordica charantia];Q5H7P5; Mannosylglycoprotein endo-beta-mannosidase OS=Lilium longiflorum OX=4690 GN=EBM PE=1 SV=4;AT1G09010.1;glycoside hydrolase family 2 protein;LOC_Os05g32530.1;mannosylglycoprotein endo-beta-mannosidase, putative, expressed
MC06	22873689	0.79	1.09	A	T	A/A(49,1)	A/T(33,12)	MC06g1564	22872072	22878978	-;-;cellular_component(GO:0005575);intracellular(GO:0005622);cell(GO:0005623);cytoplasm(GO:0005737);vacuole(GO:0005773);organelle(GO:0043226);membrane-bounded organelle(GO:0043227);intracellular organelle(GO:0043229);intracellular membrane-bounded organelle(GO:0043231);intracellular part(GO:0044424);cytoplasmic part(GO:0044444);cell part(GO:0044464)	-;mannosylglycoprotein endo-beta-mannosidase(ko:K18577,EC:3.2.1.152)	XP_022145932.1;mannosylglycoprotein endo-beta-mannosidase [Momordica charantia];Q5H7P5; Mannosylglycoprotein endo-beta-mannosidase OS=Lilium longiflorum OX=4690 GN=EBM PE=1 SV=4;AT1G09010.1;glycoside hydrolase family 2 protein;LOC_Os05g32530.1;mannosylglycoprotein endo-beta-mannosidase, putative, expressed
MC06	22874698	0.74	1.05	A	G	A/G(30,7)	A/G(2,27)	MC06g1564	22872072	22878978	-;-;cellular_component(GO:0005575);intracellular(GO:0005622);cell(GO:0005623);cytoplasm(GO:0005737);vacuole(GO:0005773);organelle(GO:0043226);membrane-bounded organelle(GO:0043227);intracellular organelle(GO:0043229);intracellular membrane-bounded organelle(GO:0043231);intracellular part(GO:0044424);cytoplasmic part(GO:0044444);cell part(GO:0044464)	-;mannosylglycoprotein endo-beta-mannosidase(ko:K18577,EC:3.2.1.152)	XP_022145932.1;mannosylglycoprotein endo-beta-mannosidase [Momordica charantia];Q5H7P5; Mannosylglycoprotein endo-beta-mannosidase OS=Lilium longiflorum OX=4690 GN=EBM PE=1 SV=4;AT1G09010.1;glycoside hydrolase family 2 protein;LOC_Os05g32530.1;mannosylglycoprotein endo-beta-mannosidase, putative, expressed
MC06	22879753	0.65	0.94	T	TC	T/TC(12,33)	T/T(42,3)	-	-	-	-	-	-
MC06	22880072	0.75	1.06	A	G	A/G(8,46)	A/G(35,4)	-	-	-	-	-	-
MC06	22880190	0.68	0.97	T	C	T/C(16,49)	T/T(40,3)	-	-	-	-	-	-
MC06	22880495	0.77	1.09	G	A	G/A(7,46)	G/A(37,4)	-	-	-	-	-	-
MC06	22880527	0.76	1.08	TATTTTAACTGTTG	T	TATTTTAACTGTTG/T(6,38)	TATTTTAACTGTTG/T(36,2)	-	-	-	-	-	-
MC06	22880587	0.79	1.04	G	GA	G/GA(7,39)	G/G(28,2)	-	-	-	-	-	-
MC06	22880828	0.65	0.92	C	T	C/T(16,51)	C/T(24,3)	-	-	-	-	-	-
MC06	22880883	0.7	1	C	T	C/T(14,53)	C/T(21,2)	-	-	-	-	-	-
MC06	22880940	0.74	1.04	G	A	G/A(14,48)	G/G(25,1)	-	-	-	-	-	-
MC06	22880994	0.74	1.04	C	T	C/T(10,52)	C/T(27,3)	-	-	-	-	-	-
MC06	22881182	0.72	1.02	T	C	T/C(13,53)	T/C(44,4)	-	-	-	-	-	-
MC06	22881218	0.65	0.91	A	G	A/G(18,45)	A/A(41,3)	-	-	-	-	-	-
MC06	22881323	0.69	0.97	T	C	T/C(14,42)	T/T(44,3)	-	-	-	-	-	-
MC06	22881396	0.66	0.95	AG	A	AG/A(11,41)	AG/A(40,5)	-	-	-	-	-	-
MC06	22881568	0.74	1.05	T	C	T/C(43,11)	C/C(2,36)	-	-	-	-	-	-
MC06	22881639	0.73	1.04	G	GA	G/GA(6,40)	G/GA(33,4)	-	-	-	-	-	-
MC06	22881808	0.81	1.14	G	A	G/A(48,9)	A/A(1,26)	-	-	-	-	-	-
MC06	22882061	0.85	1.2	G	A	G/A(7,49)	G/G(42,1)	-	-	-	-	-	-
MC06	22882375	0.71	1.01	A	G	A/G(11,39)	A/A(41,3)	-	-	-	-	-	-
MC06	22882729	0.65	0.93	T	A	T/A(12,36)	T/A(38,4)	-	-	-	-	-	-
MC06	22885242	0.69	0.98	C	A	C/A(12,36)	C/C(33,2)	MC06g1565	22882907	22893978	-	-	XP_022146040.1;protein YIPF1 homolog [Momordica charantia];Q54TS4; Protein YIPF1 homolog OS=Dictyostelium discoideum OX=44689 GN=yipf1 PE=3 SV=1;AT5G27490.1;Integral membrane Yip1 family protein;LOC_Os01g42480.1;Yip1 domain containing protein, expressed
MC06	22886849	0.63	0.91	T	C	T/C(17,46)	T/C(43,4)	MC06g1565	22882907	22893978	-	-	XP_022146040.1;protein YIPF1 homolog [Momordica charantia];Q54TS4; Protein YIPF1 homolog OS=Dictyostelium discoideum OX=44689 GN=yipf1 PE=3 SV=1;AT5G27490.1;Integral membrane Yip1 family protein;LOC_Os01g42480.1;Yip1 domain containing protein, expressed
MC06	22887348	0.65	0.95	GAA	G	GAA/G(16,43)	GAA/GAA(41,2)	MC06g1565	22882907	22893978	-	-	XP_022146040.1;protein YIPF1 homolog [Momordica charantia];Q54TS4; Protein YIPF1 homolog OS=Dictyostelium discoideum OX=44689 GN=yipf1 PE=3 SV=1;AT5G27490.1;Integral membrane Yip1 family protein;LOC_Os01g42480.1;Yip1 domain containing protein, expressed
MC06	22887404	0.68	0.96	G	A	G/A(18,42)	G/G(40,1)	MC06g1565	22882907	22893978	-	-	XP_022146040.1;protein YIPF1 homolog [Momordica charantia];Q54TS4; Protein YIPF1 homolog OS=Dictyostelium discoideum OX=44689 GN=yipf1 PE=3 SV=1;AT5G27490.1;Integral membrane Yip1 family protein;LOC_Os01g42480.1;Yip1 domain containing protein, expressed
MC06	22891094	0.71	1	G	A	G/A(14,42)	G/G(45,2)	MC06g1565	22882907	22893978	-	-	XP_022146040.1;protein YIPF1 homolog [Momordica charantia];Q54TS4; Protein YIPF1 homolog OS=Dictyostelium discoideum OX=44689 GN=yipf1 PE=3 SV=1;AT5G27490.1;Integral membrane Yip1 family protein;LOC_Os01g42480.1;Yip1 domain containing protein, expressed
MC06	22891307	0.66	0.93	AAT	A	AAT/A(21,49)	AAT/AAT(49,2)	MC06g1565	22882907	22893978	-	-	XP_022146040.1;protein YIPF1 homolog [Momordica charantia];Q54TS4; Protein YIPF1 homolog OS=Dictyostelium discoideum OX=44689 GN=yipf1 PE=3 SV=1;AT5G27490.1;Integral membrane Yip1 family protein;LOC_Os01g42480.1;Yip1 domain containing protein, expressed
MC06	22892983	0.69	0.94	A	T	A/T(9,31)	A/T(40,4)	MC06g1565	22882907	22893978	-	-	XP_022146040.1;protein YIPF1 homolog [Momordica charantia];Q54TS4; Protein YIPF1 homolog OS=Dictyostelium discoideum OX=44689 GN=yipf1 PE=3 SV=1;AT5G27490.1;Integral membrane Yip1 family protein;LOC_Os01g42480.1;Yip1 domain containing protein, expressed
MC06	22893116	0.68	0.96	G	A	G/A(8,28)	G/A(36,4)	MC06g1565	22882907	22893978	-	-	XP_022146040.1;protein YIPF1 homolog [Momordica charantia];Q54TS4; Protein YIPF1 homolog OS=Dictyostelium discoideum OX=44689 GN=yipf1 PE=3 SV=1;AT5G27490.1;Integral membrane Yip1 family protein;LOC_Os01g42480.1;Yip1 domain containing protein, expressed
MC06	22893768	0.71	1.02	TG	T	TG/T(9,29)	TG/TG(29,1)	MC06g1565	22882907	22893978	-	-	XP_022146040.1;protein YIPF1 homolog [Momordica charantia];Q54TS4; Protein YIPF1 homolog OS=Dictyostelium discoideum OX=44689 GN=yipf1 PE=3 SV=1;AT5G27490.1;Integral membrane Yip1 family protein;LOC_Os01g42480.1;Yip1 domain containing protein, expressed
MC06	22894428	0.66	0.94	G	C	G/C(11,38)	G/C(31,4)	-	-	-	-	-	-
MC06	22894481	0.81	1.15	C	T	C/T(6,39)	C/C(36,2)	-	-	-	-	-	-
MC06	22894656	0.66	0.93	G	A	G/A(21,59)	G/A(34,3)	-	-	-	-	-	-
MC06	22894753	0.65	0.92	T	A	T/A(21,50)	T/T(37,2)	-	-	-	-	-	-
MC06	22895617	0.72	1.01	A	G	A/G(30,8)	A/G(3,38)	-	-	-	-	-	-
MC06	22896241	0.75	1.07	G	A	G/A(13,45)	G/G(43,1)	-	-	-	-	-	-
MC06	22896437	0.78	1.1	G	A	G/A(6,24)	G/G(47,1)	-	-	-	-	-	-
MC06	22896458	0.82	1.16	A	G	A/G(5,26)	A/A(51,1)	-	-	-	-	-	-
MC06	22896617	0.83	1.17	A	G	A/G(5,24)	A/A(35,0)	-	-	-	-	-	-
MC06	22896743	0.86	1.22	A	C	A/C(5,44)	A/A(27,1)	-	-	-	-	-	-
MC06	22896919	0.76	1.08	G	A	G/A(10,38)	G/G(33,1)	-	-	-	-	-	-
MC06	22898174	0.66	0.93	G	T	G/T(13,33)	G/G(32,2)	-	-	-	-	-	-
MC06	22898181	0.67	0.95	C	T	C/T(13,35)	C/C(32,2)	-	-	-	-	-	-
MC06	22898826	0.66	0.94	A	G	A/G(19,45)	A/A(49,2)	-	-	-	-	-	-
MC06	22898828	0.65	0.91	T	C	T/C(19,43)	T/T(48,2)	-	-	-	-	-	-
MC06	22900166	0.64	0.92	CT	C	CT/C(16,34)	CT/CT(26,0)	-	-	-	-	-	-
MC06	22900185	0.67	0.95	C	T	C/T(16,33)	C/C(26,0)	-	-	-	-	-	-
MC06	22900766	0.68	0.96	A	ATATTTT	A/ATATTTT(9,37)	A/ATATTTT(33,4)	-	-	-	-	-	-
MC06	22900930	0.71	1	T	C	T/C(10,38)	T/C(33,3)	-	-	-	-	-	-
MC06	22901090	0.66	0.94	G	A	G/A(10,23)	G/G(28,1)	-	-	-	-	-	-
MC06	22901370	0.8	1.13	T	A	T/A(6,38)	T/T(28,2)	-	-	-	-	-	-
MC06	22902151	0.78	1.09	T	G	T/G(11,55)	T/T(49,3)	-	-	-	-	-	-
MC06	22903111	0.81	1.12	A	G	A/G(9,39)	A/A(28,0)	-	-	-	-	-	-
MC06	22910726	0.77	1.1	G	A	G/G(39,3)	G/A(5,31)	-	-	-	-	-	-
MC06	22913465	0.74	1.05	TA	T	TA/T(34,9)	T/T(1,33)	-	-	-	-	-	-
MC06	22913578	0.76	1.06	T	A	T/A(31,7)	A/A(2,36)	-	-	-	-	-	-
MC06	22915855	0.77	1.09	G	A	G/G(42,2)	G/A(4,18)	-	-	-	-	-	-
MC06	22916594	0.7	1.01	T	C	T/C(51,14)	C/C(3,48)	-	-	-	-	-	-
MC06	22917040	0.67	0.95	T	C	T/C(33,9)	T/C(5,40)	-	-	-	-	-	-
MC06	22917193	0.73	1.04	A	G	A/G(43,11)	G/G(2,30)	-	-	-	-	-	-
MC06	22917741	0.84	1.18	T	G	T/G(6,57)	T/T(27,2)	-	-	-	-	-	-
MC06	22917962	0.77	1.1	C	T	C/T(6,47)	C/T(26,3)	-	-	-	-	-	-
MC06	22917973	0.79	1.12	G	A	G/A(7,42)	G/G(29,2)	-	-	-	-	-	-
MC06	22917979	0.81	1.13	G	GTAAATCAA	G/GTAAATCAA(5,40)	G/GTAAATCAA(29,2)	-	-	-	-	-	-
MC06	22918072	0.83	1.18	T	C	T/C(4,38)	T/T(38,3)	-	-	-	-	-	-
MC06	22918205	0.78	1.11	C	T	C/T(9,44)	C/C(40,2)	-	-	-	-	-	-
MC06	22918217	0.67	0.96	G	A	G/A(17,46)	G/G(39,2)	-	-	-	-	-	-
MC06	22918228	0.71	0.99	A	G	A/G(14,52)	A/A(36,3)	-	-	-	-	-	-
MC06	22918241	0.66	0.94	T	C	T/C(15,51)	T/C(35,4)	-	-	-	-	-	-
MC06	22918250	0.71	1.01	A	G	A/G(13,51)	A/A(36,3)	-	-	-	-	-	-
MC06	22918382	0.64	0.91	C	T	C/T(17,45)	C/T(34,3)	-	-	-	-	-	-
MC06	22918474	0.76	1.08	C	A	C/A(15,48)	C/C(39,0)	-	-	-	-	-	-
MC06	22918485	0.73	1.03	A	G	A/G(18,48)	A/A(37,0)	-	-	-	-	-	-
MC06	22918658	0.78	1.1	A	G	A/G(9,37)	A/A(35,1)	-	-	-	-	-	-
MC06	22918687	0.79	1.11	C	T	C/T(9,40)	C/C(32,1)	-	-	-	-	-	-
MC06	22918727	0.82	1.18	C	T	C/T(8,42)	C/C(38,0)	-	-	-	-	-	-
MC06	22918781	0.81	1.15	A	G	A/G(7,37)	A/A(32,1)	-	-	-	-	-	-
MC06	22919100	0.71	1.01	C	A	C/A(11,36)	C/C(52,3)	-	-	-	-	-	-
MC06	22919121	0.75	1.07	T	C	T/C(10,39)	T/T(45,2)	-	-	-	-	-	-
MC06	22919133	0.71	1	C	T	C/T(13,39)	C/C(45,2)	-	-	-	-	-	-
MC06	22919292	0.72	1.02	C	G	C/G(15,39)	C/C(46,0)	-	-	-	-	-	-
MC06	22919328	0.8	1.14	C	A	C/A(12,49)	C/C(46,0)	-	-	-	-	-	-
MC06	22919456	0.69	1	CAT	C	CAT/C(16,46)	CAT/CAT(44,1)	-	-	-	-	-	-
MC06	22919768	0.77	1.09	G	C	G/C(13,50)	G/G(38,1)	-	-	-	-	-	-
MC06	22919798	0.74	1.04	A	G	A/G(13,49)	A/A(41,2)	-	-	-	-	-	-
MC06	22919802	0.7	0.97	G	A	G/A(16,46)	G/G(41,2)	-	-	-	-	-	-
MC06	22920011	0.67	0.93	A	G	A/G(14,55)	A/G(34,5)	-	-	-	-	-	-
MC06	22920022	0.68	0.97	G	A	G/A(14,51)	G/A(36,4)	-	-	-	-	-	-
MC06	22920026	0.68	0.97	G	T	G/T(14,49)	G/T(38,4)	-	-	-	-	-	-
MC06	22920048	0.69	0.99	T	C	T/C(14,54)	T/C(39,4)	-	-	-	-	-	-
MC06	22920052	0.7	0.99	G	C	G/C(15,56)	G/C(40,4)	-	-	-	-	-	-
MC06	22920061	0.7	0.99	C	T	C/T(16,52)	C/C(42,3)	-	-	-	-	-	-
MC06	22920447	0.69	0.97	A	G	A/G(13,39)	A/A(30,2)	-	-	-	-	-	-
MC06	22920871	0.74	1.05	G	A	G/A(7,29)	G/G(30,2)	-	-	-	-	-	-
MC06	22920929	0.77	1.09	C	T	C/T(8,34)	C/C(46,2)	-	-	-	-	-	-
MC06	22921139	0.7	0.99	T	C	T/C(16,50)	T/T(48,3)	-	-	-	-	-	-
MC06	22921210	0.7	0.99	G	A	G/A(11,48)	G/A(40,5)	-	-	-	-	-	-
MC06	22921350	0.68	0.96	A	G	A/G(56,13)	A/G(5,33)	-	-	-	-	-	-
MC06	22921467	0.69	0.98	T	C	T/C(15,55)	T/C(39,4)	-	-	-	-	-	-
MC06	22921600	0.74	1.04	G	A	G/A(10,46)	G/A(32,3)	-	-	-	-	-	-
MC06	22921726	0.76	1.07	G	T	G/T(9,53)	G/T(37,4)	-	-	-	-	-	-
MC06	22921785	0.67	0.98	G	T	G/T(10,45)	G/T(30,4)	-	-	-	-	-	-
MC06	22921809	0.7	0.96	ACTG	A	ACTG/A(9,47)	ACTG/A(27,4)	-	-	-	-	-	-
MC06	22921952	0.67	0.99	A	AACG	A/AACG(9,32)	A/AACG(31,2)	-	-	-	-	-	-
MC06	22921986	0.64	0.91	TA	T	TA/T(12,28)	TA/TA(33,2)	-	-	-	-	-	-
MC06	22922223	0.7	0.99	T	C	T/C(12,37)	T/T(33,2)	-	-	-	-	-	-
MC06	22922675	0.79	1.13	A	C	A/C(39,16)	A/A(36,0)	-	-	-	-	-	-
MC06	22922766	0.8	1.14	C	T	C/T(9,44)	C/C(38,1)	-	-	-	-	-	-
MC06	22922800	0.73	1.05	AT	A	AT/A(11,46)	AT/AT(36,2)	-	-	-	-	-	-
MC06	22922828	0.75	1.07	C	T	C/T(11,45)	C/C(38,2)	-	-	-	-	-	-
MC06	22922859	0.78	1.1	T	C	T/C(10,49)	T/T(36,2)	-	-	-	-	-	-
MC06	22922873	0.74	1.05	G	T	G/T(10,46)	G/G(35,3)	-	-	-	-	-	-
MC06	22923069	0.82	1.16	C	T	C/T(4,29)	C/C(31,2)	-	-	-	-	-	-
MC06	22923190	0.71	0.98	CCT	C	CCT/C(8,23)	CCT/CCT(30,1)	-	-	-	-	-	-
MC06	22923214	0.72	0.99	T	C	T/C(8,24)	T/T(28,1)	-	-	-	-	-	-
MC06	22923354	0.66	0.93	T	C	T/C(9,32)	T/C(28,4)	-	-	-	-	-	-
MC06	22924156	0.66	0.93	A	C	A/C(13,42)	A/C(34,4)	MC06g1568	22923495	22925009	biological_process(GO:0008150);metabolic process(GO:0008152);oxidation-reduction process(GO:0055114);molecular_function(GO:0003674);catalytic activity(GO:0003824);aldo-keto reductase (-DP) activity(GO:0004033);alcohol dehydrogenase (-DP+) activity(GO:0008106);oxidoreductase activity(GO:0016491);oxidoreductase activity, acting on CH-OH group of donors(GO:0016614);oxidoreductase activity, acting on…	-	XP_022145901.1;-DPH-dependent aldehyde reductase 1, chloroplastic-like [Momordica charantia];Q9FZ42; -DPH-dependent aldehyde reductase 1, chloroplastic OS=Arabidopsis thaliana OX=3702 GN=ChlADR1 PE=1 SV=1;AT1G54870.1;-D(P)-binding Rossmann-fold superfamily protein;LOC_Os05g04870.1;oxidoreductase, short chain dehydrogenase/reductase family protein, putative, expressed
MC06	22924179	0.69	0.98	G	A	G/A(11,40)	G/A(39,4)	MC06g1568	22923495	22925009	biological_process(GO:0008150);metabolic process(GO:0008152);oxidation-reduction process(GO:0055114);molecular_function(GO:0003674);catalytic activity(GO:0003824);aldo-keto reductase (-DP) activity(GO:0004033);alcohol dehydrogenase (-DP+) activity(GO:0008106);oxidoreductase activity(GO:0016491);oxidoreductase activity, acting on CH-OH group of donors(GO:0016614);oxidoreductase activity, acting on…	-	XP_022145901.1;-DPH-dependent aldehyde reductase 1, chloroplastic-like [Momordica charantia];Q9FZ42; -DPH-dependent aldehyde reductase 1, chloroplastic OS=Arabidopsis thaliana OX=3702 GN=ChlADR1 PE=1 SV=1;AT1G54870.1;-D(P)-binding Rossmann-fold superfamily protein;LOC_Os05g04870.1;oxidoreductase, short chain dehydrogenase/reductase family protein, putative, expressed
MC06	22924311	0.69	0.97	G	C	G/C(8,44)	G/C(32,6)	MC06g1568	22923495	22925009	biological_process(GO:0008150);metabolic process(GO:0008152);oxidation-reduction process(GO:0055114);molecular_function(GO:0003674);catalytic activity(GO:0003824);aldo-keto reductase (-DP) activity(GO:0004033);alcohol dehydrogenase (-DP+) activity(GO:0008106);oxidoreductase activity(GO:0016491);oxidoreductase activity, acting on CH-OH group of donors(GO:0016614);oxidoreductase activity, acting on…	-	XP_022145901.1;-DPH-dependent aldehyde reductase 1, chloroplastic-like [Momordica charantia];Q9FZ42; -DPH-dependent aldehyde reductase 1, chloroplastic OS=Arabidopsis thaliana OX=3702 GN=ChlADR1 PE=1 SV=1;AT1G54870.1;-D(P)-binding Rossmann-fold superfamily protein;LOC_Os05g04870.1;oxidoreductase, short chain dehydrogenase/reductase family protein, putative, expressed
MC06	22924612	0.72	1.01	G	A	G/A(8,45)	G/A(52,8)	MC06g1568	22923495	22925009	biological_process(GO:0008150);metabolic process(GO:0008152);oxidation-reduction process(GO:0055114);molecular_function(GO:0003674);catalytic activity(GO:0003824);aldo-keto reductase (-DP) activity(GO:0004033);alcohol dehydrogenase (-DP+) activity(GO:0008106);oxidoreductase activity(GO:0016491);oxidoreductase activity, acting on CH-OH group of donors(GO:0016614);oxidoreductase activity, acting on…	-	XP_022145901.1;-DPH-dependent aldehyde reductase 1, chloroplastic-like [Momordica charantia];Q9FZ42; -DPH-dependent aldehyde reductase 1, chloroplastic OS=Arabidopsis thaliana OX=3702 GN=ChlADR1 PE=1 SV=1;AT1G54870.1;-D(P)-binding Rossmann-fold superfamily protein;LOC_Os05g04870.1;oxidoreductase, short chain dehydrogenase/reductase family protein, putative, expressed
MC06	22924641	0.73	1.03	T	A	T/A(10,43)	T/A(54,5)	MC06g1568	22923495	22925009	biological_process(GO:0008150);metabolic process(GO:0008152);oxidation-reduction process(GO:0055114);molecular_function(GO:0003674);catalytic activity(GO:0003824);aldo-keto reductase (-DP) activity(GO:0004033);alcohol dehydrogenase (-DP+) activity(GO:0008106);oxidoreductase activity(GO:0016491);oxidoreductase activity, acting on CH-OH group of donors(GO:0016614);oxidoreductase activity, acting on…	-	XP_022145901.1;-DPH-dependent aldehyde reductase 1, chloroplastic-like [Momordica charantia];Q9FZ42; -DPH-dependent aldehyde reductase 1, chloroplastic OS=Arabidopsis thaliana OX=3702 GN=ChlADR1 PE=1 SV=1;AT1G54870.1;-D(P)-binding Rossmann-fold superfamily protein;LOC_Os05g04870.1;oxidoreductase, short chain dehydrogenase/reductase family protein, putative, expressed
MC06	22925119	0.7	0.99	A	T	A/T(9,41)	A/T(29,4)	-	-	-	-	-	-
MC06	22925121	0.72	1.02	A	T	A/T(8,42)	A/T(30,4)	-	-	-	-	-	-
MC06	22925141	0.79	1.12	G	C	G/C(5,46)	G/C(32,4)	-	-	-	-	-	-
MC06	22925360	0.67	0.96	C	A	C/A(7,38)	C/A(27,5)	-	-	-	-	-	-
MC06	22925684	0.69	0.98	G	A	G/A(36,14)	A/A(1,37)	-	-	-	-	-	-
MC06	22925725	0.66	0.91	G	A	G/A(12,29)	G/G(36,2)	-	-	-	-	-	-
MC06	22926046	0.66	0.93	A	T	A/T(11,34)	A/T(27,3)	-	-	-	-	-	-
MC06	22926169	0.64	0.91	C	T	C/T(43,11)	C/T(5,28)	-	-	-	-	-	-
MC06	22926177	0.65	0.91	T	TTTAGCAGTAA	T/TTTAGCAGTAA(11,41)	T/TTTAGCAGTAA(30,5)	-	-	-	-	-	-
MC06	22926219	0.71	1.01	C	T	C/T(8,45)	C/T(32,5)	-	-	-	-	-	-
MC06	22926325	0.71	1.02	CT	C	CT/C(7,41)	CT/C(28,3)	-	-	-	-	-	-
MC06	22926335	0.74	1.05	G	C	G/C(8,42)	G/C(28,3)	-	-	-	-	-	-
MC06	22926457	0.75	1.06	C	G	C/G(6,35)	C/G(26,3)	-	-	-	-	-	-
MC06	22926499	0.83	1.17	A	ATTTCTTTCCCTCT	A/ATTTCTTTCCCTCT(4,33)	A/ATTTCTTTCCCTCT(28,2)	-	-	-	-	-	-
MC06	22926502	0.84	1.19	T	A	T/A(5,26)	T/T(28,0)	-	-	-	-	-	-
MC06	22926692	0.76	1.03	A	T	A/T(14,50)	A/A(37,1)	-	-	-	-	-	-
MC06	22926799	0.79	1.11	C	T	C/T(11,51)	C/C(53,2)	-	-	-	-	-	-
MC06	22926870	0.74	1.08	C	CA	C/CA(12,47)	C/C(53,1)	-	-	-	-	-	-
MC06	22927147	0.73	1.04	A	C	A/C(10,31)	A/A(45,1)	-	-	-	-	-	-
MC06	22927176	0.68	0.97	A	G	A/G(12,32)	A/A(43,2)	-	-	-	-	-	-
MC06	22927186	0.68	0.97	A	AT	A/AT(12,32)	A/A(45,2)	-	-	-	-	-	-
MC06	22927276	0.7	0.99	T	C	T/C(13,38)	T/T(40,2)	-	-	-	-	-	-
MC06	22927324	0.72	1.03	T	C	T/C(12,38)	T/T(37,1)	-	-	-	-	-	-
MC06	22927457	0.72	1.01	G	A	G/A(11,43)	G/A(23,2)	-	-	-	-	-	-
MC06	22927480	0.81	1.16	G	C	G/C(7,46)	G/G(25,1)	-	-	-	-	-	-
MC06	22927482	0.79	1.12	T	A	T/A(8,43)	T/T(23,1)	-	-	-	-	-	-
MC06	22928140	0.9	1.28	G	A	G/A(6,55)	G/G(33,0)	-	-	-	-	-	-
MC06	22928196	0.92	1.3	T	C	C/C(3,53)	T/T(32,1)	-	-	-	-	-	-
MC06	22928202	0.9	1.27	G	C	C/C(4,51)	G/G(32,1)	-	-	-	-	-	-
MC06	22928419	0.84	1.19	G	A	G/A(8,60)	G/G(25,1)	-	-	-	-	-	-
MC06	22928508	0.82	1.16	C	A	C/A(13,60)	C/C(31,0)	-	-	-	-	-	-
MC06	22928680	0.71	1.01	A	G	A/G(20,50)	A/A(26,0)	-	-	-	-	-	-
MC06	22928741	0.69	0.98	C	CCCGT	C/CCCGT(18,53)	C/C(28,1)	-	-	-	-	-	-
MC06	22929166	0.71	1	G	A	G/A(10,33)	G/G(33,2)	-	-	-	-	-	-
MC06	22929332	0.7	0.99	T	G	T/G(10,42)	T/G(34,4)	-	-	-	-	-	-
MC06	22929339	0.71	1.01	C	T	C/T(43,10)	C/T(4,36)	-	-	-	-	-	-
MC06	22929793	0.76	1.07	G	A	G/A(10,47)	G/G(42,3)	-	-	-	-	-	-
MC06	22930339	0.64	0.91	G	A	G/A(18,44)	G/G(45,3)	-	-	-	-	-	-
MC06	22930578	0.66	0.93	T	C	T/C(16,55)	T/C(45,6)	-	-	-	-	-	-
MC06	22930622	0.72	1.02	G	A	G/A(11,46)	G/G(42,4)	-	-	-	-	-	-
MC06	22930869	0.64	0.91	T	C	T/C(12,27)	T/T(40,2)	-	-	-	-	-	-
MC06	22931442	0.69	1.06	C	CTTTCTAA	C/CTTTCTAA(9,36)	C/C(39,1)	-	-	-	-	-	-
MC06	22931526	0.8	1.13	C	T	C/T(7,44)	C/C(43,2)	-	-	-	-	-	-
MC06	22931810	0.78	1.11	A	G	A/G(11,56)	A/A(35,2)	-	-	-	-	-	-
MC06	22932548	0.72	1.01	A	G	A/G(14,50)	A/A(44,3)	MC06g1569	22932035	22933622	biological_process(GO:0008150);metabolic process(GO:0008152);oxidation-reduction process(GO:0055114);molecular_function(GO:0003674);catalytic activity(GO:0003824);aldo-keto reductase (-DP) activity(GO:0004033);alcohol dehydrogenase (-DP+) activity(GO:0008106);oxidoreductase activity(GO:0016491);oxidoreductase activity, acting on CH-OH group of donors(GO:0016614);oxidoreductase activity, acting on…	-	XP_022146011.1;-DPH-dependent aldehyde reductase 1, chloroplastic-like [Momordica charantia];Q9FZ42; -DPH-dependent aldehyde reductase 1, chloroplastic OS=Arabidopsis thaliana OX=3702 GN=ChlADR1 PE=1 SV=1;AT1G54870.2;-D(P)-binding Rossmann-fold superfamily protein;LOC_Os05g04870.1;oxidoreductase, short chain dehydrogenase/reductase family protein, putative, expressed
MC06	22932751	0.68	0.91	T	TGTCTTCACA	T/TGTCTTCACA(11,33)	T/TGTCTTCACA(41,2)	MC06g1569	22932035	22933622	biological_process(GO:0008150);metabolic process(GO:0008152);oxidation-reduction process(GO:0055114);molecular_function(GO:0003674);catalytic activity(GO:0003824);aldo-keto reductase (-DP) activity(GO:0004033);alcohol dehydrogenase (-DP+) activity(GO:0008106);oxidoreductase activity(GO:0016491);oxidoreductase activity, acting on CH-OH group of donors(GO:0016614);oxidoreductase activity, acting on…	-	XP_022146011.1;-DPH-dependent aldehyde reductase 1, chloroplastic-like [Momordica charantia];Q9FZ42; -DPH-dependent aldehyde reductase 1, chloroplastic OS=Arabidopsis thaliana OX=3702 GN=ChlADR1 PE=1 SV=1;AT1G54870.2;-D(P)-binding Rossmann-fold superfamily protein;LOC_Os05g04870.1;oxidoreductase, short chain dehydrogenase/reductase family protein, putative, expressed
MC06	22933173	0.77	1.09	T	C	T/C(12,53)	T/T(43,2)	MC06g1569	22932035	22933622	biological_process(GO:0008150);metabolic process(GO:0008152);oxidation-reduction process(GO:0055114);molecular_function(GO:0003674);catalytic activity(GO:0003824);aldo-keto reductase (-DP) activity(GO:0004033);alcohol dehydrogenase (-DP+) activity(GO:0008106);oxidoreductase activity(GO:0016491);oxidoreductase activity, acting on CH-OH group of donors(GO:0016614);oxidoreductase activity, acting on…	-	XP_022146011.1;-DPH-dependent aldehyde reductase 1, chloroplastic-like [Momordica charantia];Q9FZ42; -DPH-dependent aldehyde reductase 1, chloroplastic OS=Arabidopsis thaliana OX=3702 GN=ChlADR1 PE=1 SV=1;AT1G54870.2;-D(P)-binding Rossmann-fold superfamily protein;LOC_Os05g04870.1;oxidoreductase, short chain dehydrogenase/reductase family protein, putative, expressed
MC06	22933180	0.78	1.11	C	T	C/T(12,56)	C/C(46,2)	MC06g1569	22932035	22933622	biological_process(GO:0008150);metabolic process(GO:0008152);oxidation-reduction process(GO:0055114);molecular_function(GO:0003674);catalytic activity(GO:0003824);aldo-keto reductase (-DP) activity(GO:0004033);alcohol dehydrogenase (-DP+) activity(GO:0008106);oxidoreductase activity(GO:0016491);oxidoreductase activity, acting on CH-OH group of donors(GO:0016614);oxidoreductase activity, acting on…	-	XP_022146011.1;-DPH-dependent aldehyde reductase 1, chloroplastic-like [Momordica charantia];Q9FZ42; -DPH-dependent aldehyde reductase 1, chloroplastic OS=Arabidopsis thaliana OX=3702 GN=ChlADR1 PE=1 SV=1;AT1G54870.2;-D(P)-binding Rossmann-fold superfamily protein;LOC_Os05g04870.1;oxidoreductase, short chain dehydrogenase/reductase family protein, putative, expressed
MC06	22933358	0.76	1.08	T	C	T/C(10,42)	T/T(41,2)	MC06g1569	22932035	22933622	biological_process(GO:0008150);metabolic process(GO:0008152);oxidation-reduction process(GO:0055114);molecular_function(GO:0003674);catalytic activity(GO:0003824);aldo-keto reductase (-DP) activity(GO:0004033);alcohol dehydrogenase (-DP+) activity(GO:0008106);oxidoreductase activity(GO:0016491);oxidoreductase activity, acting on CH-OH group of donors(GO:0016614);oxidoreductase activity, acting on…	-	XP_022146011.1;-DPH-dependent aldehyde reductase 1, chloroplastic-like [Momordica charantia];Q9FZ42; -DPH-dependent aldehyde reductase 1, chloroplastic OS=Arabidopsis thaliana OX=3702 GN=ChlADR1 PE=1 SV=1;AT1G54870.2;-D(P)-binding Rossmann-fold superfamily protein;LOC_Os05g04870.1;oxidoreductase, short chain dehydrogenase/reductase family protein, putative, expressed
MC06	22934227	0.67	0.91	CA	C	CA/C(12,33)	CA/CA(42,3)	-	-	-	-	-	-
MC06	22934494	0.75	1.06	T	C	T/C(8,35)	T/T(45,3)	-	-	-	-	-	-
MC06	22935007	0.71	1	T	C	T/C(7,25)	T/T(25,2)	-	-	-	-	-	-
MC06	22936076	0.81	1.14	C	T	C/T(4,17)	C/C(29,0)	-	-	-	-	-	-
MC06	22936084	0.81	1.14	C	A	C/A(4,17)	C/C(29,0)	-	-	-	-	-	-
MC06	22936970	0.71	1	C	G	C/G(14,39)	C/C(32,1)	-	-	-	-	-	-
MC06	22937240	0.8	1.16	C	CT	C/CT(9,52)	C/C(44,1)	-	-	-	-	-	-
MC06	22937242	0.82	1.16	C	T	C/T(9,48)	C/C(45,1)	-	-	-	-	-	-
MC06	22937482	0.75	1.06	C	CT	C/CT(9,44)	C/C(37,1)	-	-	-	-	-	-
MC06	22937489	0.81	1.15	A	T	A/T(8,44)	A/A(39,1)	-	-	-	-	-	-
MC06	22937812	0.69	0.99	G	A	G/A(17,47)	G/G(34,1)	-	-	-	-	-	-
MC06	22938348	0.78	1.14	T	C	T/C(8,36)	T/T(31,0)	-	-	-	-	-	-
MC06	22938379	0.68	1.01	G	GATTTA	G/GATTTA(9,39)	G/GATTTA(32,2)	-	-	-	-	-	-
MC06	22939315	0.7	1	C	T	C/T(44,13)	T/T(3,41)	-	-	-	-	-	-
MC06	22941280	0.8	1.13	A	G	A/G(10,56)	A/A(39,2)	-	-	-	-	-	-
MC06	22941291	0.8	1.15	T	TG	T/TG(9,57)	T/T(45,2)	-	-	-	-	-	-
MC06	22941426	0.75	1.04	C	T	C/T(19,65)	C/C(34,1)	-	-	-	-	-	-
MC06	22941529	0.75	1.06	T	C	T/C(19,56)	T/T(40,0)	MC06g1570	22941527	22943351	biological_process(GO:0008150);metabolic process(GO:0008152);oxidation-reduction process(GO:0055114);molecular_function(GO:0003674);catalytic activity(GO:0003824);aldo-keto reductase (-DP) activity(GO:0004033);alcohol dehydrogenase (-DP+) activity(GO:0008106);oxidoreductase activity(GO:0016491);oxidoreductase activity, acting on CH-OH group of donors(GO:0016614);oxidoreductase activity, acting on…	-	XP_022156972.1;-DPH-dependent aldehyde reductase 1, chloroplastic-like [Momordica charantia];Q9FZ42; -DPH-dependent aldehyde reductase 1, chloroplastic OS=Arabidopsis thaliana OX=3702 GN=ChlADR1 PE=1 SV=1;AT1G54870.1;-D(P)-binding Rossmann-fold superfamily protein;LOC_Os05g04870.1;oxidoreductase, short chain dehydrogenase/reductase family protein, putative, expressed
MC06	22941663	0.73	1.03	G	A	G/A(17,46)	G/G(38,0)	MC06g1570	22941527	22943351	biological_process(GO:0008150);metabolic process(GO:0008152);oxidation-reduction process(GO:0055114);molecular_function(GO:0003674);catalytic activity(GO:0003824);aldo-keto reductase (-DP) activity(GO:0004033);alcohol dehydrogenase (-DP+) activity(GO:0008106);oxidoreductase activity(GO:0016491);oxidoreductase activity, acting on CH-OH group of donors(GO:0016614);oxidoreductase activity, acting on…	-	XP_022156972.1;-DPH-dependent aldehyde reductase 1, chloroplastic-like [Momordica charantia];Q9FZ42; -DPH-dependent aldehyde reductase 1, chloroplastic OS=Arabidopsis thaliana OX=3702 GN=ChlADR1 PE=1 SV=1;AT1G54870.1;-D(P)-binding Rossmann-fold superfamily protein;LOC_Os05g04870.1;oxidoreductase, short chain dehydrogenase/reductase family protein, putative, expressed
MC06	22941729	0.77	1.08	T	C	T/C(11,44)	T/T(37,1)	MC06g1570	22941527	22943351	biological_process(GO:0008150);metabolic process(GO:0008152);oxidation-reduction process(GO:0055114);molecular_function(GO:0003674);catalytic activity(GO:0003824);aldo-keto reductase (-DP) activity(GO:0004033);alcohol dehydrogenase (-DP+) activity(GO:0008106);oxidoreductase activity(GO:0016491);oxidoreductase activity, acting on CH-OH group of donors(GO:0016614);oxidoreductase activity, acting on…	-	XP_022156972.1;-DPH-dependent aldehyde reductase 1, chloroplastic-like [Momordica charantia];Q9FZ42; -DPH-dependent aldehyde reductase 1, chloroplastic OS=Arabidopsis thaliana OX=3702 GN=ChlADR1 PE=1 SV=1;AT1G54870.1;-D(P)-binding Rossmann-fold superfamily protein;LOC_Os05g04870.1;oxidoreductase, short chain dehydrogenase/reductase family protein, putative, expressed
MC06	22941784	0.79	1.14	A	G	A/G(7,37)	A/A(35,1)	MC06g1570	22941527	22943351	biological_process(GO:0008150);metabolic process(GO:0008152);oxidation-reduction process(GO:0055114);molecular_function(GO:0003674);catalytic activity(GO:0003824);aldo-keto reductase (-DP) activity(GO:0004033);alcohol dehydrogenase (-DP+) activity(GO:0008106);oxidoreductase activity(GO:0016491);oxidoreductase activity, acting on CH-OH group of donors(GO:0016614);oxidoreductase activity, acting on…	-	XP_022156972.1;-DPH-dependent aldehyde reductase 1, chloroplastic-like [Momordica charantia];Q9FZ42; -DPH-dependent aldehyde reductase 1, chloroplastic OS=Arabidopsis thaliana OX=3702 GN=ChlADR1 PE=1 SV=1;AT1G54870.1;-D(P)-binding Rossmann-fold superfamily protein;LOC_Os05g04870.1;oxidoreductase, short chain dehydrogenase/reductase family protein, putative, expressed
MC06	22941788	0.83	1.18	CTT	C	CTT/C(6,38)	CTT/CTT(33,1)	MC06g1570	22941527	22943351	biological_process(GO:0008150);metabolic process(GO:0008152);oxidation-reduction process(GO:0055114);molecular_function(GO:0003674);catalytic activity(GO:0003824);aldo-keto reductase (-DP) activity(GO:0004033);alcohol dehydrogenase (-DP+) activity(GO:0008106);oxidoreductase activity(GO:0016491);oxidoreductase activity, acting on CH-OH group of donors(GO:0016614);oxidoreductase activity, acting on…	-	XP_022156972.1;-DPH-dependent aldehyde reductase 1, chloroplastic-like [Momordica charantia];Q9FZ42; -DPH-dependent aldehyde reductase 1, chloroplastic OS=Arabidopsis thaliana OX=3702 GN=ChlADR1 PE=1 SV=1;AT1G54870.1;-D(P)-binding Rossmann-fold superfamily protein;LOC_Os05g04870.1;oxidoreductase, short chain dehydrogenase/reductase family protein, putative, expressed
MC06	22942398	0.71	1	C	T	C/T(11,53)	C/T(29,4)	MC06g1570	22941527	22943351	biological_process(GO:0008150);metabolic process(GO:0008152);oxidation-reduction process(GO:0055114);molecular_function(GO:0003674);catalytic activity(GO:0003824);aldo-keto reductase (-DP) activity(GO:0004033);alcohol dehydrogenase (-DP+) activity(GO:0008106);oxidoreductase activity(GO:0016491);oxidoreductase activity, acting on CH-OH group of donors(GO:0016614);oxidoreductase activity, acting on…	-	XP_022156972.1;-DPH-dependent aldehyde reductase 1, chloroplastic-like [Momordica charantia];Q9FZ42; -DPH-dependent aldehyde reductase 1, chloroplastic OS=Arabidopsis thaliana OX=3702 GN=ChlADR1 PE=1 SV=1;AT1G54870.1;-D(P)-binding Rossmann-fold superfamily protein;LOC_Os05g04870.1;oxidoreductase, short chain dehydrogenase/reductase family protein, putative, expressed
MC06	22942565	0.68	0.96	T	C	T/C(17,47)	T/T(32,2)	MC06g1570	22941527	22943351	biological_process(GO:0008150);metabolic process(GO:0008152);oxidation-reduction process(GO:0055114);molecular_function(GO:0003674);catalytic activity(GO:0003824);aldo-keto reductase (-DP) activity(GO:0004033);alcohol dehydrogenase (-DP+) activity(GO:0008106);oxidoreductase activity(GO:0016491);oxidoreductase activity, acting on CH-OH group of donors(GO:0016614);oxidoreductase activity, acting on…	-	XP_022156972.1;-DPH-dependent aldehyde reductase 1, chloroplastic-like [Momordica charantia];Q9FZ42; -DPH-dependent aldehyde reductase 1, chloroplastic OS=Arabidopsis thaliana OX=3702 GN=ChlADR1 PE=1 SV=1;AT1G54870.1;-D(P)-binding Rossmann-fold superfamily protein;LOC_Os05g04870.1;oxidoreductase, short chain dehydrogenase/reductase family protein, putative, expressed
MC06	22942612	0.7	0.99	C	T	C/T(14,45)	C/C(29,2)	MC06g1570	22941527	22943351	biological_process(GO:0008150);metabolic process(GO:0008152);oxidation-reduction process(GO:0055114);molecular_function(GO:0003674);catalytic activity(GO:0003824);aldo-keto reductase (-DP) activity(GO:0004033);alcohol dehydrogenase (-DP+) activity(GO:0008106);oxidoreductase activity(GO:0016491);oxidoreductase activity, acting on CH-OH group of donors(GO:0016614);oxidoreductase activity, acting on…	-	XP_022156972.1;-DPH-dependent aldehyde reductase 1, chloroplastic-like [Momordica charantia];Q9FZ42; -DPH-dependent aldehyde reductase 1, chloroplastic OS=Arabidopsis thaliana OX=3702 GN=ChlADR1 PE=1 SV=1;AT1G54870.1;-D(P)-binding Rossmann-fold superfamily protein;LOC_Os05g04870.1;oxidoreductase, short chain dehydrogenase/reductase family protein, putative, expressed
MC06	22942834	0.68	0.96	T	C	T/C(22,52)	T/T(37,1)	MC06g1570	22941527	22943351	biological_process(GO:0008150);metabolic process(GO:0008152);oxidation-reduction process(GO:0055114);molecular_function(GO:0003674);catalytic activity(GO:0003824);aldo-keto reductase (-DP) activity(GO:0004033);alcohol dehydrogenase (-DP+) activity(GO:0008106);oxidoreductase activity(GO:0016491);oxidoreductase activity, acting on CH-OH group of donors(GO:0016614);oxidoreductase activity, acting on…	-	XP_022156972.1;-DPH-dependent aldehyde reductase 1, chloroplastic-like [Momordica charantia];Q9FZ42; -DPH-dependent aldehyde reductase 1, chloroplastic OS=Arabidopsis thaliana OX=3702 GN=ChlADR1 PE=1 SV=1;AT1G54870.1;-D(P)-binding Rossmann-fold superfamily protein;LOC_Os05g04870.1;oxidoreductase, short chain dehydrogenase/reductase family protein, putative, expressed
MC06	22943041	0.67	0.95	C	T	C/T(13,41)	C/C(32,3)	MC06g1570	22941527	22943351	biological_process(GO:0008150);metabolic process(GO:0008152);oxidation-reduction process(GO:0055114);molecular_function(GO:0003674);catalytic activity(GO:0003824);aldo-keto reductase (-DP) activity(GO:0004033);alcohol dehydrogenase (-DP+) activity(GO:0008106);oxidoreductase activity(GO:0016491);oxidoreductase activity, acting on CH-OH group of donors(GO:0016614);oxidoreductase activity, acting on…	-	XP_022156972.1;-DPH-dependent aldehyde reductase 1, chloroplastic-like [Momordica charantia];Q9FZ42; -DPH-dependent aldehyde reductase 1, chloroplastic OS=Arabidopsis thaliana OX=3702 GN=ChlADR1 PE=1 SV=1;AT1G54870.1;-D(P)-binding Rossmann-fold superfamily protein;LOC_Os05g04870.1;oxidoreductase, short chain dehydrogenase/reductase family protein, putative, expressed
MC06	22943162	0.71	1	C	T	C/T(18,44)	C/C(29,0)	MC06g1570	22941527	22943351	biological_process(GO:0008150);metabolic process(GO:0008152);oxidation-reduction process(GO:0055114);molecular_function(GO:0003674);catalytic activity(GO:0003824);aldo-keto reductase (-DP) activity(GO:0004033);alcohol dehydrogenase (-DP+) activity(GO:0008106);oxidoreductase activity(GO:0016491);oxidoreductase activity, acting on CH-OH group of donors(GO:0016614);oxidoreductase activity, acting on…	-	XP_022156972.1;-DPH-dependent aldehyde reductase 1, chloroplastic-like [Momordica charantia];Q9FZ42; -DPH-dependent aldehyde reductase 1, chloroplastic OS=Arabidopsis thaliana OX=3702 GN=ChlADR1 PE=1 SV=1;AT1G54870.1;-D(P)-binding Rossmann-fold superfamily protein;LOC_Os05g04870.1;oxidoreductase, short chain dehydrogenase/reductase family protein, putative, expressed
MC06	22943171	0.68	0.97	G	A	G/A(17,43)	G/G(30,1)	MC06g1570	22941527	22943351	biological_process(GO:0008150);metabolic process(GO:0008152);oxidation-reduction process(GO:0055114);molecular_function(GO:0003674);catalytic activity(GO:0003824);aldo-keto reductase (-DP) activity(GO:0004033);alcohol dehydrogenase (-DP+) activity(GO:0008106);oxidoreductase activity(GO:0016491);oxidoreductase activity, acting on CH-OH group of donors(GO:0016614);oxidoreductase activity, acting on…	-	XP_022156972.1;-DPH-dependent aldehyde reductase 1, chloroplastic-like [Momordica charantia];Q9FZ42; -DPH-dependent aldehyde reductase 1, chloroplastic OS=Arabidopsis thaliana OX=3702 GN=ChlADR1 PE=1 SV=1;AT1G54870.1;-D(P)-binding Rossmann-fold superfamily protein;LOC_Os05g04870.1;oxidoreductase, short chain dehydrogenase/reductase family protein, putative, expressed
MC06	22943208	0.67	0.95	G	A	G/A(15,41)	G/G(33,2)	MC06g1570	22941527	22943351	biological_process(GO:0008150);metabolic process(GO:0008152);oxidation-reduction process(GO:0055114);molecular_function(GO:0003674);catalytic activity(GO:0003824);aldo-keto reductase (-DP) activity(GO:0004033);alcohol dehydrogenase (-DP+) activity(GO:0008106);oxidoreductase activity(GO:0016491);oxidoreductase activity, acting on CH-OH group of donors(GO:0016614);oxidoreductase activity, acting on…	-	XP_022156972.1;-DPH-dependent aldehyde reductase 1, chloroplastic-like [Momordica charantia];Q9FZ42; -DPH-dependent aldehyde reductase 1, chloroplastic OS=Arabidopsis thaliana OX=3702 GN=ChlADR1 PE=1 SV=1;AT1G54870.1;-D(P)-binding Rossmann-fold superfamily protein;LOC_Os05g04870.1;oxidoreductase, short chain dehydrogenase/reductase family protein, putative, expressed
MC06	22947504	0.74	1.01	T	TA	T/TA(60,11)	TA/TA(2,40)	-	-	-	-	-	-
MC06	22948733	0.76	1.07	T	A	T/A(51,14)	A/A(1,34)	-	-	-	-	-	-
MC06	22972817	0.67	0.96	A	T	A/T(15,41)	A/A(39,2)	MC06g1572	22967464	22977188	cellular protein modification process(GO:0006464);nitrogen compound metabolic process(GO:0006807);biological_process(GO:0008150);metabolic process(GO:0008152);response to radiation(GO:0009314);response to light stimulus(GO:0009416);response to external stimulus(GO:0009605);tropism(GO:0009606);response to abiotic stimulus(GO:0009628);response to blue light(GO:0009637);phototropism(GO:0009638);cell…	-	XP_022157063.1;root phototropism protein 3-like [Momordica charantia];Q5KS50; Coleoptile phototropism protein 1 OS=Oryza sativa subsp. japonica OX=39947 GN=CPT1 PE=2 SV=1;AT5G10250.2;Phototropic-responsive NPH3 family protein;LOC_Os02g35970.1;BTBN2 - Bric-a-Brac, Tramtrack, Broad Complex BTB domain with non-phototropic hypocotyl 3 NPH3 and coiled-coil domains, expressed
MC06	22978494	0.7	1.01	A	G	A/G(7,37)	A/G(22,3)	-	-	-	-	-	-
MC06	22981074	0.71	1	A	G	A/G(10,42)	A/G(35,4)	-	-	-	-	-	-
MC06	22981258	0.7	0.99	A	G	A/G(12,47)	A/G(37,4)	-	-	-	-	-	-
MC06	22981765	0.77	1.09	A	G	A/G(10,44)	A/A(43,2)	-	-	-	-	-	-
MC06	22982893	0.75	1.07	A	G	A/G(14,51)	A/A(32,1)	-	-	-	-	-	-
MC06	22983740	0.77	1.09	A	G	A/G(12,41)	A/A(30,0)	-	-	-	-	-	-
MC06	22986185	0.77	1.09	A	G	A/G(39,10)	G/G(1,42)	MC06g1573	22984606	22989079	reproduction(GO:0000003);response to acid chemical(GO:0001101);developmental process involved in reproduction(GO:0003006);transport(GO:0006810);ion transport(GO:0006811);cation transport(GO:0006812);potassium ion transport(GO:0006813);sodium ion transport(GO:0006814);cell communication(GO:0007154);signal transduction(GO:0007165);multicellular organism development(GO:0007275);biological_process(GO…	-;solute carrier family 24 (sodium/potassium/calcium exchanger), member 6(ko:K13754)	XP_022159580.1;cation/calcium exchanger 5 [Momordica charantia];O04034; Cation/calcium exchanger 5 OS=Arabidopsis thaliana OX=3702 GN=CCX5 PE=2 SV=1;AT1G08960.1;cation exchanger 11;LOC_Os03g08230.1;sodium/calcium exchanger protein, putative, expressed
MC06	22986815	0.84	1.17	G	A	G/A(42,8)	A/A(0,30)	MC06g1573	22984606	22989079	reproduction(GO:0000003);response to acid chemical(GO:0001101);developmental process involved in reproduction(GO:0003006);transport(GO:0006810);ion transport(GO:0006811);cation transport(GO:0006812);potassium ion transport(GO:0006813);sodium ion transport(GO:0006814);cell communication(GO:0007154);signal transduction(GO:0007165);multicellular organism development(GO:0007275);biological_process(GO…	-;solute carrier family 24 (sodium/potassium/calcium exchanger), member 6(ko:K13754)	XP_022159580.1;cation/calcium exchanger 5 [Momordica charantia];O04034; Cation/calcium exchanger 5 OS=Arabidopsis thaliana OX=3702 GN=CCX5 PE=2 SV=1;AT1G08960.1;cation exchanger 11;LOC_Os03g08230.1;sodium/calcium exchanger protein, putative, expressed
MC06	22987034	0.77	1.11	ATCTT	A	ATCTT/A(13,49)	ATCTT/ATCTT(32,0)	MC06g1573	22984606	22989079	reproduction(GO:0000003);response to acid chemical(GO:0001101);developmental process involved in reproduction(GO:0003006);transport(GO:0006810);ion transport(GO:0006811);cation transport(GO:0006812);potassium ion transport(GO:0006813);sodium ion transport(GO:0006814);cell communication(GO:0007154);signal transduction(GO:0007165);multicellular organism development(GO:0007275);biological_process(GO…	-;solute carrier family 24 (sodium/potassium/calcium exchanger), member 6(ko:K13754)	XP_022159580.1;cation/calcium exchanger 5 [Momordica charantia];O04034; Cation/calcium exchanger 5 OS=Arabidopsis thaliana OX=3702 GN=CCX5 PE=2 SV=1;AT1G08960.1;cation exchanger 11;LOC_Os03g08230.1;sodium/calcium exchanger protein, putative, expressed
MC06	22992441	0.74	1.05	C	T	C/T(37,11)	T/T(1,35)	MC06g1574	22990708	22994204	-;-;cellular_component(GO:0005575);cell wall(GO:0005618);intracellular(GO:0005622);cell(GO:0005623);cytoplasm(GO:0005737);endoplasmic reticulum(GO:0005783);cell-cell junction(GO:0005911);plasmodesma(GO:0009506);endomembrane system(GO:0012505);cell junction(GO:0030054);external encapsulating structure(GO:0030312);organelle(GO:0043226);membrane-bounded organelle(GO:0043227);intracellular organelle(…	Protein export(map03060);signal peptidase complex subunit 3(ko:K12948,EC:3.4.-.-)	XP_022131260.1;signal peptidase complex subunit 3B-like [Momordica charantia];Q53YF3; Signal peptidase complex subunit 3B OS=Arabidopsis thaliana OX=3702 GN=At5g27430 PE=2 SV=1;AT5G27430.1;Signal peptidase subunit;LOC_Os09g38370.1;signal peptidase complex subunit 3, putative, expressed
MC06	22994697	0.66	0.93	G	A	G/A(11,29)	G/G(28,2)	-	-	-	-	-	-
MC06	22994904	0.87	1.23	T	G	T/G(8,53)	T/T(44,0)	-	-	-	-	-	-
MC06	23000069	0.72	1.02	G	A	G/A(11,39)	G/G(32,2)	MC06g1575	22997719	23000725	-;-;cellular_component(GO:0005575);cell-cell junction(GO:0005911);plasmodesma(GO:0009506);cell junction(GO:0030054);symplast(GO:0055044)	-	XP_022159661.1;heavy metal-associated isoprenylated plant protein 34 [Momordica charantia];F4JZL7; Heavy metal-associated isoprenylated plant protein 33 OS=Arabidopsis thaliana OX=3702 GN=HIPP33 PE=2 SV=1;AT3G06130.2;Heavy metal transport/detoxification superfamily protein;LOC_Os11g05010.3;heavy-metal-associated domain-containing protein, putative, expressed
MC06	23000126	0.7	0.98	C	T	C/T(12,36)	C/C(35,2)	MC06g1575	22997719	23000725	-;-;cellular_component(GO:0005575);cell-cell junction(GO:0005911);plasmodesma(GO:0009506);cell junction(GO:0030054);symplast(GO:0055044)	-	XP_022159661.1;heavy metal-associated isoprenylated plant protein 34 [Momordica charantia];F4JZL7; Heavy metal-associated isoprenylated plant protein 33 OS=Arabidopsis thaliana OX=3702 GN=HIPP33 PE=2 SV=1;AT3G06130.2;Heavy metal transport/detoxification superfamily protein;LOC_Os11g05010.3;heavy-metal-associated domain-containing protein, putative, expressed
MC06	23000942	0.82	1.17	TTTG	T	TTTG/T(9,45)	TTTG/TTTG(30,0)	-	-	-	-	-	-
MC06	23001223	0.77	1.09	T	C	T/C(10,41)	T/T(27,1)	-	-	-	-	-	-
MC06	23001261	0.71	1.03	CT	C	CT/C(8,38)	CT/CT(26,1)	-	-	-	-	-	-
MC06	23002048	0.78	1.09	TA	T	TA/T(8,36)	TA/TA(27,0)	-	-	-	-	-	-
MC06	23002782	0.78	1.1	A	C	A/C(8,38)	A/A(39,2)	-	-	-	-	-	-
MC06	23003329	0.72	1.05	T	A	T/A(4,20)	T/T(23,2)	-	-	-	-	-	-
MC06	23003423	0.84	1.19	T	TTATTTCTCTATTGTC	T/TTATTTCTCTATTGTC(5,26)	T/T(23,0)	-	-	-	-	-	-
MC06	23003833	0.77	1.09	T	G	T/G(9,35)	T/T(38,1)	-	-	-	-	-	-
MC06	23003836	0.77	1.12	A	G	A/G(7,34)	A/A(38,1)	-	-	-	-	-	-
MC06	23003854	0.71	1.03	C	CGGTAATGTGAA	C/CGGTAATGTGAA(8,29)	C/C(35,0)	-	-	-	-	-	-
MC06	23003877	0.77	1.09	C	T	C/T(11,37)	C/C(39,0)	-	-	-	-	-	-
MC06	23003879	0.81	1.15	A	C	A/C(9,39)	A/A(39,0)	-	-	-	-	-	-
MC06	23003946	0.8	1.13	C	A	C/A(9,42)	C/C(44,1)	-	-	-	-	-	-
MC06	23004012	0.64	0.93	GTTT	G	GTTT/G(13,34)	GTTT/GTTT(46,2)	-	-	-	-	-	-
MC06	23004287	0.64	0.91	C	T	C/T(19,45)	C/C(31,2)	-	-	-	-	-	-
MC06	23004788	0.79	1.12	T	C	T/C(13,49)	T/T(39,0)	-	-	-	-	-	-
MC06	23004800	0.52	0.92	TACACAAACCAGGAATGCCATTTCTC	T	TACACAAACCAGGAATGCCATTTCTC/T(14,30)	TACACAAACCAGGAATGCCATTTCTC/TACACAAACCAGGAATGCCATTTCTC(38,0)	-	-	-	-	-	-
MC06	23005152	0.73	1.07	C	CA	C/CA(7,36)	C/C(25,1)	-	-	-	-	-	-
MC06	23005213	0.8	1.14	A	AT	A/AT(7,36)	A/A(25,0)	-	-	-	-	-	-
MC06	23005521	0.64	0.94	TA	T	TA/T(12,30)	TA/TA(37,1)	-	-	-	-	-	-
MC06	23005661	0.75	1.06	C	CA	C/CA(11,44)	C/C(30,1)	-	-	-	-	-	-
MC06	23005951	0.8	1.11	G	A	G/A(14,66)	G/G(33,1)	-	-	-	-	-	-
MC06	23005955	0.78	1.1	G	A	G/A(14,71)	G/G(34,2)	-	-	-	-	-	-
MC06	23005965	0.77	1.1	G	A	G/A(14,70)	G/G(32,2)	-	-	-	-	-	-
MC06	23006675	0.7	0.99	C	G	C/G(10,40)	C/G(27,3)	-	-	-	-	-	-
MC06	23006796	0.78	1.08	G	A	G/A(7,47)	G/A(29,3)	-	-	-	-	-	-
MC06	23006894	0.68	0.96	G	A	G/A(10,43)	G/A(20,3)	-	-	-	-	-	-
MC06	23006963	0.65	0.92	G	C	G/C(16,42)	G/G(26,2)	-	-	-	-	-	-
MC06	23008893	0.76	1.07	A	G	A/G(15,54)	A/A(42,1)	-	-	-	-	-	-
MC06	23008945	0.71	1.01	C	T	C/T(17,48)	C/C(40,1)	-	-	-	-	-	-
MC06	23009522	0.65	0.91	T	TC	T/TC(37,15)	TC/TC(1,21)	-	-	-	-	-	-
MC06	23010040	0.69	0.91	CCT	C	CCT/C(11,31)	CCT/CCT(21,0)	-	-	-	-	-	-
MC06	23010068	0.73	1.05	A	AT	A/AT(12,35)	A/A(24,0)	-	-	-	-	-	-
MC06	23010993	0.75	1.06	G	A	G/A(12,52)	G/G(43,3)	-	-	-	-	-	-
MC06	23011313	0.79	1.12	C	T	C/T(11,49)	C/C(43,1)	-	-	-	-	-	-
MC06	23020519	0.77	1.06	T	A	T/A(12,40)	T/T(25,0)	-	-	-	-	-	-
MC06	23021434	0.8	1.15	A	AT	A/AT(43,6)	AT/AT(0,34)	-	-	-	-	-	-
MC06	23022612	0.78	1.11	T	TC	T/TC(10,50)	T/T(38,2)	-	-	-	-	-	-
MC06	23023028	0.74	1.15	TTTACTTTTTTACTTTTATTATTATTATTA	T	TTTACTTTTTTACTTTTATTATTATTATTA/T(5,29)	TTTACTTTTTTACTTTTATTATTATTATTA/TTTACTTTTTTACTTTTATTATTATTATTA(27,0)	-	-	-	-	-	-
MC06	23023702	0.77	1.09	C	G	C/G(12,40)	C/C(24,0)	-	-	-	-	-	-
MC06	23023710	0.74	1.05	T	C	T/C(11,39)	T/T(25,1)	-	-	-	-	-	-
MC06	23024461	0.7	0.99	T	C	T/C(14,44)	T/T(33,2)	MC06g1576	23024059	23030887	-	-	TYK10191.1;putative defensin-like protein 20 [Cucumis melo var. makuwa];Q2V391; Defensin-like protein 22 OS=Arabidopsis thaliana OX=3702 GN=At5g08315 PE=2 SV=1;AT5G08315.1;Defensin-like (DEFL) family protein;-;-
MC06	23024569	0.7	0.94	A	AT	A/AT(16,48)	A/A(44,2)	MC06g1576	23024059	23030887	-	-	TYK10191.1;putative defensin-like protein 20 [Cucumis melo var. makuwa];Q2V391; Defensin-like protein 22 OS=Arabidopsis thaliana OX=3702 GN=At5g08315 PE=2 SV=1;AT5G08315.1;Defensin-like (DEFL) family protein;-;-
MC06	23025114	0.86	1.21	T	C	T/C(57,8)	C/C(1,47)	MC06g1576	23024059	23030887	-	-	TYK10191.1;putative defensin-like protein 20 [Cucumis melo var. makuwa];Q2V391; Defensin-like protein 22 OS=Arabidopsis thaliana OX=3702 GN=At5g08315 PE=2 SV=1;AT5G08315.1;Defensin-like (DEFL) family protein;-;-
MC06	23025246	0.85	1.19	G	GC	G/GC(9,62)	G/G(47,1)	MC06g1576	23024059	23030887	-	-	TYK10191.1;putative defensin-like protein 20 [Cucumis melo var. makuwa];Q2V391; Defensin-like protein 22 OS=Arabidopsis thaliana OX=3702 GN=At5g08315 PE=2 SV=1;AT5G08315.1;Defensin-like (DEFL) family protein;-;-
MC06	23025554	0.7	1	A	G	A/G(13,41)	A/A(34,2)	MC06g1576	23024059	23030887	-	-	TYK10191.1;putative defensin-like protein 20 [Cucumis melo var. makuwa];Q2V391; Defensin-like protein 22 OS=Arabidopsis thaliana OX=3702 GN=At5g08315 PE=2 SV=1;AT5G08315.1;Defensin-like (DEFL) family protein;-;-
MC06	23025575	0.67	0.97	C	T	C/T(14,40)	C/C(36,2)	MC06g1576	23024059	23030887	-	-	TYK10191.1;putative defensin-like protein 20 [Cucumis melo var. makuwa];Q2V391; Defensin-like protein 22 OS=Arabidopsis thaliana OX=3702 GN=At5g08315 PE=2 SV=1;AT5G08315.1;Defensin-like (DEFL) family protein;-;-
MC06	23025586	0.65	0.92	G	T	G/T(15,37)	G/G(32,2)	MC06g1576	23024059	23030887	-	-	TYK10191.1;putative defensin-like protein 20 [Cucumis melo var. makuwa];Q2V391; Defensin-like protein 22 OS=Arabidopsis thaliana OX=3702 GN=At5g08315 PE=2 SV=1;AT5G08315.1;Defensin-like (DEFL) family protein;-;-
MC06	23025591	0.61	0.91	C	CATGTCAAT	C/CATGTCAAT(14,35)	C/CATGTCAAT(32,2)	MC06g1576	23024059	23030887	-	-	TYK10191.1;putative defensin-like protein 20 [Cucumis melo var. makuwa];Q2V391; Defensin-like protein 22 OS=Arabidopsis thaliana OX=3702 GN=At5g08315 PE=2 SV=1;AT5G08315.1;Defensin-like (DEFL) family protein;-;-
MC06	23025671	0.73	1.07	TA	T	TA/T(11,36)	TA/TA(30,0)	MC06g1576	23024059	23030887	-	-	TYK10191.1;putative defensin-like protein 20 [Cucumis melo var. makuwa];Q2V391; Defensin-like protein 22 OS=Arabidopsis thaliana OX=3702 GN=At5g08315 PE=2 SV=1;AT5G08315.1;Defensin-like (DEFL) family protein;-;-
MC06	23025706	0.74	1.05	A	G	A/G(12,35)	A/A(27,0)	MC06g1576	23024059	23030887	-	-	TYK10191.1;putative defensin-like protein 20 [Cucumis melo var. makuwa];Q2V391; Defensin-like protein 22 OS=Arabidopsis thaliana OX=3702 GN=At5g08315 PE=2 SV=1;AT5G08315.1;Defensin-like (DEFL) family protein;-;-
MC06	23026040	0.67	0.96	GC	G	GC/G(15,40)	GC/GC(20,1)	MC06g1576	23024059	23030887	-	-	TYK10191.1;putative defensin-like protein 20 [Cucumis melo var. makuwa];Q2V391; Defensin-like protein 22 OS=Arabidopsis thaliana OX=3702 GN=At5g08315 PE=2 SV=1;AT5G08315.1;Defensin-like (DEFL) family protein;-;-
MC06	23026220	0.65	0.92	A	G	A/G(18,39)	A/A(27,1)	MC06g1576	23024059	23030887	-	-	TYK10191.1;putative defensin-like protein 20 [Cucumis melo var. makuwa];Q2V391; Defensin-like protein 22 OS=Arabidopsis thaliana OX=3702 GN=At5g08315 PE=2 SV=1;AT5G08315.1;Defensin-like (DEFL) family protein;-;-
MC06	23026265	0.66	0.94	TAC	T	TAC/T(15,40)	TAC/T(29,2)	MC06g1576	23024059	23030887	-	-	TYK10191.1;putative defensin-like protein 20 [Cucumis melo var. makuwa];Q2V391; Defensin-like protein 22 OS=Arabidopsis thaliana OX=3702 GN=At5g08315 PE=2 SV=1;AT5G08315.1;Defensin-like (DEFL) family protein;-;-
MC06	23026307	0.7	0.99	G	A	G/A(14,43)	G/G(35,2)	MC06g1576	23024059	23030887	-	-	TYK10191.1;putative defensin-like protein 20 [Cucumis melo var. makuwa];Q2V391; Defensin-like protein 22 OS=Arabidopsis thaliana OX=3702 GN=At5g08315 PE=2 SV=1;AT5G08315.1;Defensin-like (DEFL) family protein;-;-
MC06	23026444	0.74	1.05	A	T	A/T(8,44)	A/T(35,4)	MC06g1576	23024059	23030887	-	-	TYK10191.1;putative defensin-like protein 20 [Cucumis melo var. makuwa];Q2V391; Defensin-like protein 22 OS=Arabidopsis thaliana OX=3702 GN=At5g08315 PE=2 SV=1;AT5G08315.1;Defensin-like (DEFL) family protein;-;-
MC06	23026445	0.73	1.04	A	T	A/T(9,46)	A/T(35,4)	MC06g1576	23024059	23030887	-	-	TYK10191.1;putative defensin-like protein 20 [Cucumis melo var. makuwa];Q2V391; Defensin-like protein 22 OS=Arabidopsis thaliana OX=3702 GN=At5g08315 PE=2 SV=1;AT5G08315.1;Defensin-like (DEFL) family protein;-;-
MC06	23026480	0.74	1.03	A	C	A/C(49,13)	A/A(41,1)	MC06g1576	23024059	23030887	-	-	TYK10191.1;putative defensin-like protein 20 [Cucumis melo var. makuwa];Q2V391; Defensin-like protein 22 OS=Arabidopsis thaliana OX=3702 GN=At5g08315 PE=2 SV=1;AT5G08315.1;Defensin-like (DEFL) family protein;-;-
MC06	23026611	0.66	0.94	A	G	A/G(11,47)	A/G(29,5)	MC06g1576	23024059	23030887	-	-	TYK10191.1;putative defensin-like protein 20 [Cucumis melo var. makuwa];Q2V391; Defensin-like protein 22 OS=Arabidopsis thaliana OX=3702 GN=At5g08315 PE=2 SV=1;AT5G08315.1;Defensin-like (DEFL) family protein;-;-
MC06	23026624	0.71	1.01	A	T	A/T(9,47)	A/T(30,4)	MC06g1576	23024059	23030887	-	-	TYK10191.1;putative defensin-like protein 20 [Cucumis melo var. makuwa];Q2V391; Defensin-like protein 22 OS=Arabidopsis thaliana OX=3702 GN=At5g08315 PE=2 SV=1;AT5G08315.1;Defensin-like (DEFL) family protein;-;-
MC06	23026645	0.8	1.13	T	C	T/C(7,46)	T/T(26,2)	MC06g1576	23024059	23030887	-	-	TYK10191.1;putative defensin-like protein 20 [Cucumis melo var. makuwa];Q2V391; Defensin-like protein 22 OS=Arabidopsis thaliana OX=3702 GN=At5g08315 PE=2 SV=1;AT5G08315.1;Defensin-like (DEFL) family protein;-;-
MC06	23026691	0.79	1.1	GA	G	GA/G(7,44)	GA/GA(26,0)	MC06g1576	23024059	23030887	-	-	TYK10191.1;putative defensin-like protein 20 [Cucumis melo var. makuwa];Q2V391; Defensin-like protein 22 OS=Arabidopsis thaliana OX=3702 GN=At5g08315 PE=2 SV=1;AT5G08315.1;Defensin-like (DEFL) family protein;-;-
MC06	23026827	0.79	1.12	T	C	T/C(13,50)	T/T(38,0)	MC06g1576	23024059	23030887	-	-	TYK10191.1;putative defensin-like protein 20 [Cucumis melo var. makuwa];Q2V391; Defensin-like protein 22 OS=Arabidopsis thaliana OX=3702 GN=At5g08315 PE=2 SV=1;AT5G08315.1;Defensin-like (DEFL) family protein;-;-
MC06	23027114	0.74	1.05	C	G	C/G(11,36)	C/C(45,1)	MC06g1576	23024059	23030887	-	-	TYK10191.1;putative defensin-like protein 20 [Cucumis melo var. makuwa];Q2V391; Defensin-like protein 22 OS=Arabidopsis thaliana OX=3702 GN=At5g08315 PE=2 SV=1;AT5G08315.1;Defensin-like (DEFL) family protein;-;-
MC06	23027144	0.74	1.05	T	C	T/C(10,32)	T/T(44,1)	MC06g1576	23024059	23030887	-	-	TYK10191.1;putative defensin-like protein 20 [Cucumis melo var. makuwa];Q2V391; Defensin-like protein 22 OS=Arabidopsis thaliana OX=3702 GN=At5g08315 PE=2 SV=1;AT5G08315.1;Defensin-like (DEFL) family protein;-;-
MC06	23027146	0.7	0.96	A	G	A/G(11,32)	A/A(40,2)	MC06g1576	23024059	23030887	-	-	TYK10191.1;putative defensin-like protein 20 [Cucumis melo var. makuwa];Q2V391; Defensin-like protein 22 OS=Arabidopsis thaliana OX=3702 GN=At5g08315 PE=2 SV=1;AT5G08315.1;Defensin-like (DEFL) family protein;-;-
MC06	23027304	0.74	1.09	C	CATT	C/CATT(9,42)	C/C(26,1)	MC06g1576	23024059	23030887	-	-	TYK10191.1;putative defensin-like protein 20 [Cucumis melo var. makuwa];Q2V391; Defensin-like protein 22 OS=Arabidopsis thaliana OX=3702 GN=At5g08315 PE=2 SV=1;AT5G08315.1;Defensin-like (DEFL) family protein;-;-
MC06	23027344	0.79	1.12	T	C	T/C(8,48)	T/T(30,2)	MC06g1576	23024059	23030887	-	-	TYK10191.1;putative defensin-like protein 20 [Cucumis melo var. makuwa];Q2V391; Defensin-like protein 22 OS=Arabidopsis thaliana OX=3702 GN=At5g08315 PE=2 SV=1;AT5G08315.1;Defensin-like (DEFL) family protein;-;-
MC06	23027563	0.72	1.02	G	T	G/T(16,47)	G/G(41,1)	MC06g1576	23024059	23030887	-	-	TYK10191.1;putative defensin-like protein 20 [Cucumis melo var. makuwa];Q2V391; Defensin-like protein 22 OS=Arabidopsis thaliana OX=3702 GN=At5g08315 PE=2 SV=1;AT5G08315.1;Defensin-like (DEFL) family protein;-;-
MC06	23027888	0.67	0.95	G	A	G/A(17,48)	G/G(28,2)	MC06g1576	23024059	23030887	-	-	TYK10191.1;putative defensin-like protein 20 [Cucumis melo var. makuwa];Q2V391; Defensin-like protein 22 OS=Arabidopsis thaliana OX=3702 GN=At5g08315 PE=2 SV=1;AT5G08315.1;Defensin-like (DEFL) family protein;-;-
MC06	23028046	0.79	1.12	T	C	T/C(12,45)	T/T(36,0)	MC06g1576	23024059	23030887	-	-	TYK10191.1;putative defensin-like protein 20 [Cucumis melo var. makuwa];Q2V391; Defensin-like protein 22 OS=Arabidopsis thaliana OX=3702 GN=At5g08315 PE=2 SV=1;AT5G08315.1;Defensin-like (DEFL) family protein;-;-
MC06	23028521	0.77	1.09	A	G	A/G(13,44)	A/A(35,0)	MC06g1576	23024059	23030887	-	-	TYK10191.1;putative defensin-like protein 20 [Cucumis melo var. makuwa];Q2V391; Defensin-like protein 22 OS=Arabidopsis thaliana OX=3702 GN=At5g08315 PE=2 SV=1;AT5G08315.1;Defensin-like (DEFL) family protein;-;-
MC06	23028541	0.77	1.1	A	G	A/G(13,47)	A/A(34,0)	MC06g1576	23024059	23030887	-	-	TYK10191.1;putative defensin-like protein 20 [Cucumis melo var. makuwa];Q2V391; Defensin-like protein 22 OS=Arabidopsis thaliana OX=3702 GN=At5g08315 PE=2 SV=1;AT5G08315.1;Defensin-like (DEFL) family protein;-;-
MC06	23028595	0.78	1.11	A	G	A/G(12,46)	A/A(37,0)	MC06g1576	23024059	23030887	-	-	TYK10191.1;putative defensin-like protein 20 [Cucumis melo var. makuwa];Q2V391; Defensin-like protein 22 OS=Arabidopsis thaliana OX=3702 GN=At5g08315 PE=2 SV=1;AT5G08315.1;Defensin-like (DEFL) family protein;-;-
MC06	23028622	0.84	1.2	TAAA	T	TAAA/T(8,48)	TAAA/TAAA(41,0)	MC06g1576	23024059	23030887	-	-	TYK10191.1;putative defensin-like protein 20 [Cucumis melo var. makuwa];Q2V391; Defensin-like protein 22 OS=Arabidopsis thaliana OX=3702 GN=At5g08315 PE=2 SV=1;AT5G08315.1;Defensin-like (DEFL) family protein;-;-
MC06	23028718	0.84	1.19	T	A	T/A(9,49)	T/T(42,0)	MC06g1576	23024059	23030887	-	-	TYK10191.1;putative defensin-like protein 20 [Cucumis melo var. makuwa];Q2V391; Defensin-like protein 22 OS=Arabidopsis thaliana OX=3702 GN=At5g08315 PE=2 SV=1;AT5G08315.1;Defensin-like (DEFL) family protein;-;-
MC06	23028733	0.82	1.16	A	T	A/T(11,53)	A/A(42,0)	MC06g1576	23024059	23030887	-	-	TYK10191.1;putative defensin-like protein 20 [Cucumis melo var. makuwa];Q2V391; Defensin-like protein 22 OS=Arabidopsis thaliana OX=3702 GN=At5g08315 PE=2 SV=1;AT5G08315.1;Defensin-like (DEFL) family protein;-;-
MC06	23028753	0.8	1.14	G	C	G/C(12,49)	G/G(43,0)	MC06g1576	23024059	23030887	-	-	TYK10191.1;putative defensin-like protein 20 [Cucumis melo var. makuwa];Q2V391; Defensin-like protein 22 OS=Arabidopsis thaliana OX=3702 GN=At5g08315 PE=2 SV=1;AT5G08315.1;Defensin-like (DEFL) family protein;-;-
MC06	23028851	0.74	1.05	G	T	G/T(13,37)	G/G(33,0)	MC06g1576	23024059	23030887	-	-	TYK10191.1;putative defensin-like protein 20 [Cucumis melo var. makuwa];Q2V391; Defensin-like protein 22 OS=Arabidopsis thaliana OX=3702 GN=At5g08315 PE=2 SV=1;AT5G08315.1;Defensin-like (DEFL) family protein;-;-
MC06	23028918	0.7	0.98	AT	A	AT/A(17,42)	AT/AT(32,0)	MC06g1576	23024059	23030887	-	-	TYK10191.1;putative defensin-like protein 20 [Cucumis melo var. makuwa];Q2V391; Defensin-like protein 22 OS=Arabidopsis thaliana OX=3702 GN=At5g08315 PE=2 SV=1;AT5G08315.1;Defensin-like (DEFL) family protein;-;-
MC06	23028964	0.73	1.03	C	T	C/T(17,46)	C/C(36,0)	MC06g1576	23024059	23030887	-	-	TYK10191.1;putative defensin-like protein 20 [Cucumis melo var. makuwa];Q2V391; Defensin-like protein 22 OS=Arabidopsis thaliana OX=3702 GN=At5g08315 PE=2 SV=1;AT5G08315.1;Defensin-like (DEFL) family protein;-;-
MC06	23029678	0.77	1.09	A	C	A/C(14,53)	A/A(43,1)	MC06g1576	23024059	23030887	-	-	TYK10191.1;putative defensin-like protein 20 [Cucumis melo var. makuwa];Q2V391; Defensin-like protein 22 OS=Arabidopsis thaliana OX=3702 GN=At5g08315 PE=2 SV=1;AT5G08315.1;Defensin-like (DEFL) family protein;-;-
MC06	23030286	0.73	1.04	G	A	G/A(9,40)	G/G(33,3)	MC06g1576	23024059	23030887	-	-	TYK10191.1;putative defensin-like protein 20 [Cucumis melo var. makuwa];Q2V391; Defensin-like protein 22 OS=Arabidopsis thaliana OX=3702 GN=At5g08315 PE=2 SV=1;AT5G08315.1;Defensin-like (DEFL) family protein;-;-
MC06	23030450	0.65	0.91	T	C	T/C(17,31)	T/T(51,0)	MC06g1576	23024059	23030887	-	-	TYK10191.1;putative defensin-like protein 20 [Cucumis melo var. makuwa];Q2V391; Defensin-like protein 22 OS=Arabidopsis thaliana OX=3702 GN=At5g08315 PE=2 SV=1;AT5G08315.1;Defensin-like (DEFL) family protein;-;-
MC06	23030691	0.9	1.28	A	G	G/G(3,45)	A/A(28,1)	MC06g1576	23024059	23030887	-	-	TYK10191.1;putative defensin-like protein 20 [Cucumis melo var. makuwa];Q2V391; Defensin-like protein 22 OS=Arabidopsis thaliana OX=3702 GN=At5g08315 PE=2 SV=1;AT5G08315.1;Defensin-like (DEFL) family protein;-;-
MC06	23030865	0.68	0.96	G	C	G/C(9,41)	G/C(25,4)	MC06g1576	23024059	23030887	-	-	TYK10191.1;putative defensin-like protein 20 [Cucumis melo var. makuwa];Q2V391; Defensin-like protein 22 OS=Arabidopsis thaliana OX=3702 GN=At5g08315 PE=2 SV=1;AT5G08315.1;Defensin-like (DEFL) family protein;-;-
MC06	23031066	0.65	0.92	C	A	C/A(16,44)	C/A(34,3)	-	-	-	-	-	-
MC06	23031694	0.73	1.03	C	G	C/G(9,35)	C/C(28,2)	-	-	-	-	-	-
MC06	23032399	0.71	1.01	G	GTAGAATC	G/GTAGAATC(7,43)	G/GTAGAATC(29,5)	-	-	-	-	-	-
MC06	23032794	0.77	1.09	T	TA	T/TA(40,9)	TA/TA(1,34)	MC06g1577	23032696	23037486	ribosomal large subunit assembly(GO:0000027);nucleobase-containing compound metabolic process(GO:0006139);rR- processing(GO:0006364);R- processing(GO:0006396);cellular aromatic compound metabolic process(GO:0006725);nitrogen compound metabolic process(GO:0006807);organelle organization(GO:0006996);biological_process(GO:0008150);metabolic process(GO:0008152);cellular process(GO:0009987);gene expre…	-;ribosome biogenesis protein BRX1(ko:K14820)	XP_022159792.1;ribosome biogenesis protein BRX1 homolog 1-like [Momordica charantia];Q9LE16; Ribosome biogenesis protein BRX1 homolog 1 OS=Arabidopsis thaliana OX=3702 GN=BRIX1-1 PE=2 SV=1;AT3G15460.1;Ribosomal R- processing Brix domain protein;LOC_Os02g37870.1;Brix domain containing protein, putative, expressed
MC06	23039036	0.74	1.05	A	G	A/G(34,10)	G/G(1,35)	-	-	-	-	-	-
MC06	23043665	0.78	1.1	T	G	T/G(12,50)	T/T(34,1)	-	-	-	-	-	-
MC06	23045239	0.69	0.98	C	T	C/T(16,52)	C/C(37,3)	-	-	-	-	-	-
MC06	23045267	0.72	1	G	A	G/A(17,49)	G/G(37,1)	-	-	-	-	-	-
MC06	23045957	0.81	1.12	T	C	T/C(43,9)	C/C(1,45)	-	-	-	-	-	-
MC06	23047978	0.8	1.13	G	A	G/A(38,8)	A/A(1,34)	-	-	-	-	-	-
MC06	23049346	0.74	1.05	G	C	G/C(18,51)	G/G(40,0)	MC06g1579	23048029	23051352	-	MAPK signaling pathway(map04010);NF-kappa B signaling pathway(map04064);Toll-like receptor signaling pathway(map04620);NOD-like receptor signaling pathway(map04621);Toll and Imd signaling pathway(map04624);Neurotrophin signaling pathway(map04722);Pertussis(map05133);Leishmaniasis(map05140);Chagas disease (American trypanosomiasis)(map05142);Toxoplasmosis(map05145);Tuberculosis(map05152);Measles(m…	XP_022131232.1;probable serine/threonine-protein kinase PBL7 [Momordica charantia];Q0WRY5; Probable serine/threonine-protein kinase PBL7 OS=Arabidopsis thaliana OX=3702 GN=PBL7 PE=1 SV=1;AT1G54820.1;Protein kinase superfamily protein;LOC_Os05g33080.1;serine/threonine-protein kinase, putative, expressed
MC06	23053491	0.63	0.94	AT	A	AT/A(13,32)	AT/AT(28,1)	-	-	-	-	-	-
MC06	23053632	0.84	1.19	G	A	G/A(9,49)	G/G(46,0)	-	-	-	-	-	-
MC06	23054186	0.74	1.06	C	A	C/A(9,45)	C/A(36,3)	-	-	-	-	-	-
MC06	23054582	0.77	1.1	T	C	T/C(16,55)	T/T(44,0)	MC06g1580	23054399	23060289	double-strand break repair via homologous recombination(GO:0000724);recombinational repair(GO:0000725);nucleobase-containing compound metabolic process(GO:0006139);D- metabolic process(GO:0006259);D- repair(GO:0006281);nucleotide-excision repair(GO:0006289);nucleotide-excision repair, preincision complex assembly(GO:0006294);double-strand break repair(GO:0006302);D- recombination(GO:0006310);cell…	Platinum drug resistance(map01524);Nucleotide excision repair(map03420);Fanconi anemia pathway(map03460);D- excision repair protein ERCC-1(ko:K10849)	XP_022159707.1;D- excision repair protein ERCC-1 isoform X1 [Momordica charantia];Q9MA98; D- excision repair protein ERCC-1 OS=Arabidopsis thaliana OX=3702 GN=ERCC1 PE=2 SV=1;AT3G05210.1;nucleotide repair protein;LOC_Os10g37490.1;D- excision repair protein ERCC-1, putative, expressed
MC06	23054668	0.83	1.17	A	G	A/G(10,48)	A/A(39,0)	MC06g1580	23054399	23060289	double-strand break repair via homologous recombination(GO:0000724);recombinational repair(GO:0000725);nucleobase-containing compound metabolic process(GO:0006139);D- metabolic process(GO:0006259);D- repair(GO:0006281);nucleotide-excision repair(GO:0006289);nucleotide-excision repair, preincision complex assembly(GO:0006294);double-strand break repair(GO:0006302);D- recombination(GO:0006310);cell…	Platinum drug resistance(map01524);Nucleotide excision repair(map03420);Fanconi anemia pathway(map03460);D- excision repair protein ERCC-1(ko:K10849)	XP_022159707.1;D- excision repair protein ERCC-1 isoform X1 [Momordica charantia];Q9MA98; D- excision repair protein ERCC-1 OS=Arabidopsis thaliana OX=3702 GN=ERCC1 PE=2 SV=1;AT3G05210.1;nucleotide repair protein;LOC_Os10g37490.1;D- excision repair protein ERCC-1, putative, expressed
MC06	23055428	0.65	0.91	T	C	T/C(19,42)	T/T(44,2)	MC06g1580	23054399	23060289	double-strand break repair via homologous recombination(GO:0000724);recombinational repair(GO:0000725);nucleobase-containing compound metabolic process(GO:0006139);D- metabolic process(GO:0006259);D- repair(GO:0006281);nucleotide-excision repair(GO:0006289);nucleotide-excision repair, preincision complex assembly(GO:0006294);double-strand break repair(GO:0006302);D- recombination(GO:0006310);cell…	Platinum drug resistance(map01524);Nucleotide excision repair(map03420);Fanconi anemia pathway(map03460);D- excision repair protein ERCC-1(ko:K10849)	XP_022159707.1;D- excision repair protein ERCC-1 isoform X1 [Momordica charantia];Q9MA98; D- excision repair protein ERCC-1 OS=Arabidopsis thaliana OX=3702 GN=ERCC1 PE=2 SV=1;AT3G05210.1;nucleotide repair protein;LOC_Os10g37490.1;D- excision repair protein ERCC-1, putative, expressed
MC06	23055448	0.64	0.91	T	C	T/C(18,40)	T/T(46,2)	MC06g1580	23054399	23060289	double-strand break repair via homologous recombination(GO:0000724);recombinational repair(GO:0000725);nucleobase-containing compound metabolic process(GO:0006139);D- metabolic process(GO:0006259);D- repair(GO:0006281);nucleotide-excision repair(GO:0006289);nucleotide-excision repair, preincision complex assembly(GO:0006294);double-strand break repair(GO:0006302);D- recombination(GO:0006310);cell…	Platinum drug resistance(map01524);Nucleotide excision repair(map03420);Fanconi anemia pathway(map03460);D- excision repair protein ERCC-1(ko:K10849)	XP_022159707.1;D- excision repair protein ERCC-1 isoform X1 [Momordica charantia];Q9MA98; D- excision repair protein ERCC-1 OS=Arabidopsis thaliana OX=3702 GN=ERCC1 PE=2 SV=1;AT3G05210.1;nucleotide repair protein;LOC_Os10g37490.1;D- excision repair protein ERCC-1, putative, expressed
MC06	23055838	0.8	1.11	C	T	C/T(12,54)	C/C(46,1)	MC06g1580	23054399	23060289	double-strand break repair via homologous recombination(GO:0000724);recombinational repair(GO:0000725);nucleobase-containing compound metabolic process(GO:0006139);D- metabolic process(GO:0006259);D- repair(GO:0006281);nucleotide-excision repair(GO:0006289);nucleotide-excision repair, preincision complex assembly(GO:0006294);double-strand break repair(GO:0006302);D- recombination(GO:0006310);cell…	Platinum drug resistance(map01524);Nucleotide excision repair(map03420);Fanconi anemia pathway(map03460);D- excision repair protein ERCC-1(ko:K10849)	XP_022159707.1;D- excision repair protein ERCC-1 isoform X1 [Momordica charantia];Q9MA98; D- excision repair protein ERCC-1 OS=Arabidopsis thaliana OX=3702 GN=ERCC1 PE=2 SV=1;AT3G05210.1;nucleotide repair protein;LOC_Os10g37490.1;D- excision repair protein ERCC-1, putative, expressed
MC06	23055900	0.87	1.22	A	G	A/G(6,52)	A/A(39,1)	MC06g1580	23054399	23060289	double-strand break repair via homologous recombination(GO:0000724);recombinational repair(GO:0000725);nucleobase-containing compound metabolic process(GO:0006139);D- metabolic process(GO:0006259);D- repair(GO:0006281);nucleotide-excision repair(GO:0006289);nucleotide-excision repair, preincision complex assembly(GO:0006294);double-strand break repair(GO:0006302);D- recombination(GO:0006310);cell…	Platinum drug resistance(map01524);Nucleotide excision repair(map03420);Fanconi anemia pathway(map03460);D- excision repair protein ERCC-1(ko:K10849)	XP_022159707.1;D- excision repair protein ERCC-1 isoform X1 [Momordica charantia];Q9MA98; D- excision repair protein ERCC-1 OS=Arabidopsis thaliana OX=3702 GN=ERCC1 PE=2 SV=1;AT3G05210.1;nucleotide repair protein;LOC_Os10g37490.1;D- excision repair protein ERCC-1, putative, expressed
MC06	23055931	0.85	1.2	G	A	G/A(7,49)	G/G(35,1)	MC06g1580	23054399	23060289	double-strand break repair via homologous recombination(GO:0000724);recombinational repair(GO:0000725);nucleobase-containing compound metabolic process(GO:0006139);D- metabolic process(GO:0006259);D- repair(GO:0006281);nucleotide-excision repair(GO:0006289);nucleotide-excision repair, preincision complex assembly(GO:0006294);double-strand break repair(GO:0006302);D- recombination(GO:0006310);cell…	Platinum drug resistance(map01524);Nucleotide excision repair(map03420);Fanconi anemia pathway(map03460);D- excision repair protein ERCC-1(ko:K10849)	XP_022159707.1;D- excision repair protein ERCC-1 isoform X1 [Momordica charantia];Q9MA98; D- excision repair protein ERCC-1 OS=Arabidopsis thaliana OX=3702 GN=ERCC1 PE=2 SV=1;AT3G05210.1;nucleotide repair protein;LOC_Os10g37490.1;D- excision repair protein ERCC-1, putative, expressed
MC06	23056009	0.88	1.22	T	TA	T/TA(5,35)	T/T(34,0)	MC06g1580	23054399	23060289	double-strand break repair via homologous recombination(GO:0000724);recombinational repair(GO:0000725);nucleobase-containing compound metabolic process(GO:0006139);D- metabolic process(GO:0006259);D- repair(GO:0006281);nucleotide-excision repair(GO:0006289);nucleotide-excision repair, preincision complex assembly(GO:0006294);double-strand break repair(GO:0006302);D- recombination(GO:0006310);cell…	Platinum drug resistance(map01524);Nucleotide excision repair(map03420);Fanconi anemia pathway(map03460);D- excision repair protein ERCC-1(ko:K10849)	XP_022159707.1;D- excision repair protein ERCC-1 isoform X1 [Momordica charantia];Q9MA98; D- excision repair protein ERCC-1 OS=Arabidopsis thaliana OX=3702 GN=ERCC1 PE=2 SV=1;AT3G05210.1;nucleotide repair protein;LOC_Os10g37490.1;D- excision repair protein ERCC-1, putative, expressed
MC06	23056031	0.84	1.15	T	C	T/C(7,38)	T/T(33,0)	MC06g1580	23054399	23060289	double-strand break repair via homologous recombination(GO:0000724);recombinational repair(GO:0000725);nucleobase-containing compound metabolic process(GO:0006139);D- metabolic process(GO:0006259);D- repair(GO:0006281);nucleotide-excision repair(GO:0006289);nucleotide-excision repair, preincision complex assembly(GO:0006294);double-strand break repair(GO:0006302);D- recombination(GO:0006310);cell…	Platinum drug resistance(map01524);Nucleotide excision repair(map03420);Fanconi anemia pathway(map03460);D- excision repair protein ERCC-1(ko:K10849)	XP_022159707.1;D- excision repair protein ERCC-1 isoform X1 [Momordica charantia];Q9MA98; D- excision repair protein ERCC-1 OS=Arabidopsis thaliana OX=3702 GN=ERCC1 PE=2 SV=1;AT3G05210.1;nucleotide repair protein;LOC_Os10g37490.1;D- excision repair protein ERCC-1, putative, expressed
MC06	23056090	0.83	1.17	T	C	T/C(6,44)	T/T(38,2)	MC06g1580	23054399	23060289	double-strand break repair via homologous recombination(GO:0000724);recombinational repair(GO:0000725);nucleobase-containing compound metabolic process(GO:0006139);D- metabolic process(GO:0006259);D- repair(GO:0006281);nucleotide-excision repair(GO:0006289);nucleotide-excision repair, preincision complex assembly(GO:0006294);double-strand break repair(GO:0006302);D- recombination(GO:0006310);cell…	Platinum drug resistance(map01524);Nucleotide excision repair(map03420);Fanconi anemia pathway(map03460);D- excision repair protein ERCC-1(ko:K10849)	XP_022159707.1;D- excision repair protein ERCC-1 isoform X1 [Momordica charantia];Q9MA98; D- excision repair protein ERCC-1 OS=Arabidopsis thaliana OX=3702 GN=ERCC1 PE=2 SV=1;AT3G05210.1;nucleotide repair protein;LOC_Os10g37490.1;D- excision repair protein ERCC-1, putative, expressed
MC06	23060601	0.76	1.08	T	C	T/C(6,36)	T/C(28,3)	-	-	-	-	-	-
MC06	23060877	0.93	1.29	A	G	G/G(3,42)	A/A(21,0)	-	-	-	-	-	-
MC06	23061186	0.84	1.21	C	T	C/T(7,43)	C/C(36,0)	-	-	-	-	-	-
MC06	23061235	0.8	1.14	C	T	C/T(9,37)	C/C(37,0)	-	-	-	-	-	-
MC06	23061704	0.72	1.02	G	A	G/A(16,59)	G/G(42,3)	-	-	-	-	-	-
MC06	23063480	0.67	0.95	C	T	C/T(9,39)	C/T(36,6)	-	-	-	-	-	-
MC06	23063688	0.72	1.02	A	G	A/G(15,39)	A/A(44,0)	-	-	-	-	-	-
MC06	23063975	0.81	1.14	T	C	T/C(8,49)	T/T(37,2)	-	-	-	-	-	-
MC06	23064139	0.7	0.99	C	T	C/T(13,39)	C/C(37,2)	-	-	-	-	-	-
MC06	23067594	0.7	1.03	T	TAA	T/TAA(6,39)	T/T(32,0)	MC06g1581	23065584	23069560	-	-	XP_022159619.1;transcription factor bHLH94-like [Momordica charantia];Q9SK91; Transcription factor bHLH94 OS=Arabidopsis thaliana OX=3702 GN=BHLH94 PE=1 SV=2;AT1G22490.1;basic helix-loop-helix (bHLH) D--binding superfamily protein;LOC_Os10g23050.1;helix-loop-helix D--binding protein, putative, expressed
MC06	23070296	0.83	1.17	C	T	C/T(7,53)	C/C(35,2)	-	-	-	-	-	-
MC06	23070579	0.69	0.98	T	C	T/C(15,58)	T/C(27,3)	-	-	-	-	-	-
MC06	23070635	0.7	1	G	A	G/A(14,68)	G/A(35,5)	-	-	-	-	-	-
MC06	23071509	0.82	1.13	A	AT	A/AT(10,58)	A/A(51,0)	-	-	-	-	-	-
MC06	23071639	0.78	1.12	CT	C	CT/C(15,59)	CT/CT(42,0)	-	-	-	-	-	-
MC06	23071706	0.83	1.17	T	C	T/C(12,57)	T/T(42,0)	-	-	-	-	-	-
MC06	23071937	0.81	1.15	C	T	C/T(14,70)	C/C(42,1)	-	-	-	-	-	-
MC06	23072276	0.79	1.1	C	CA	C/CA(13,54)	C/C(46,1)	-	-	-	-	-	-
MC06	23072348	0.8	1.13	A	T	A/T(14,63)	A/A(54,1)	-	-	-	-	-	-
MC06	23072477	0.76	1.07	A	G	A/G(13,46)	A/A(50,1)	-	-	-	-	-	-
MC06	23072505	0.8	1.13	A	AC	A/AC(10,45)	A/A(47,1)	-	-	-	-	-	-
MC06	23072698	0.72	1	C	CT	C/CT(8,37)	C/C(33,2)	-	-	-	-	-	-
MC06	23072757	0.8	1.15	G	A	G/A(7,43)	G/G(32,1)	-	-	-	-	-	-
MC06	23072929	0.88	1.24	C	A	A/A(4,42)	C/C(26,1)	-	-	-	-	-	-
MC06	23073278	0.78	1.1	A	C	A/C(15,53)	A/A(44,0)	-	-	-	-	-	-
MC06	23073649	0.75	1.08	G	A	G/A(15,49)	G/G(27,0)	-	-	-	-	-	-
MC06	23073778	0.8	1.13	A	G	A/G(7,61)	A/G(28,3)	-	-	-	-	-	-
MC06	23073980	0.71	1.02	C	T	C/T(8,46)	C/T(36,5)	-	-	-	-	-	-
MC06	23074037	0.8	1.13	C	T	C/T(7,47)	C/T(38,3)	-	-	-	-	-	-
MC06	23074061	0.79	1.12	A	G	A/G(7,43)	A/A(39,3)	-	-	-	-	-	-
MC06	23077224	0.76	1.07	G	A	G/A(57,13)	A/A(3,52)	-	-	-	-	-	-
MC06	23078527	0.71	1.01	T	G	T/G(17,47)	T/T(46,1)	-	-	-	-	-	-
MC06	23082450	0.73	1.03	C	G	C/G(9,35)	C/C(40,3)	-	-	-	-	-	-
MC06	23085306	0.78	1.1	T	G	T/G(14,58)	T/T(36,1)	-	-	-	-	-	-
MC06	23087699	0.73	1.05	G	A	G/A(7,32)	G/G(26,2)	-	-	-	-	-	-
MC06	23090339	0.81	1.15	TG	T	TG/T(41,8)	T/T(1,42)	-	-	-	-	-	-
MC06	23092886	0.83	1.16	G	T	G/T(3,37)	G/T(37,4)	-	-	-	-	-	-
MC06	23094049	0.73	1.03	C	T	C/T(8,36)	C/T(20,2)	MC06g1582	23094038	23101868	reproduction(GO:0000003);nuclear division(GO:0000280);developmental process involved in reproduction(GO:0003006);organelle organization(GO:0006996);cell cycle(GO:0007049);chromosome segregation(GO:0007059);meiosis I(GO:0007127);synapsis(GO:0007129);multicellular organism development(GO:0007275);biological_process(GO:0008150);embryo sac development(GO:0009553);pollen development(GO:0009555);megaga…	Endocytosis(map04144);Dopaminergic synapse(map04728);kinesin family member 5(ko:K10396)	XP_022156785.1;kinesin-like protein KIN-1 isoform X1 [Momordica charantia];Q8GW44; Kinesin-like protein KIN-1 OS=Arabidopsis thaliana OX=3702 GN=KIN1 PE=1 SV=1;AT3G63480.1;ATP binding microtubule motor family protein;LOC_Os08g02380.1;kinesin motor domain containing protein, putative, expressed
MC06	23095398	0.74	1.07	T	C	T/C(11,35)	T/T(38,0)	MC06g1582	23094038	23101868	reproduction(GO:0000003);nuclear division(GO:0000280);developmental process involved in reproduction(GO:0003006);organelle organization(GO:0006996);cell cycle(GO:0007049);chromosome segregation(GO:0007059);meiosis I(GO:0007127);synapsis(GO:0007129);multicellular organism development(GO:0007275);biological_process(GO:0008150);embryo sac development(GO:0009553);pollen development(GO:0009555);megaga…	Endocytosis(map04144);Dopaminergic synapse(map04728);kinesin family member 5(ko:K10396)	XP_022156785.1;kinesin-like protein KIN-1 isoform X1 [Momordica charantia];Q8GW44; Kinesin-like protein KIN-1 OS=Arabidopsis thaliana OX=3702 GN=KIN1 PE=1 SV=1;AT3G63480.1;ATP binding microtubule motor family protein;LOC_Os08g02380.1;kinesin motor domain containing protein, putative, expressed
MC06	23096241	0.83	1.17	A	G	A/G(8,52)	A/A(51,2)	MC06g1582	23094038	23101868	reproduction(GO:0000003);nuclear division(GO:0000280);developmental process involved in reproduction(GO:0003006);organelle organization(GO:0006996);cell cycle(GO:0007049);chromosome segregation(GO:0007059);meiosis I(GO:0007127);synapsis(GO:0007129);multicellular organism development(GO:0007275);biological_process(GO:0008150);embryo sac development(GO:0009553);pollen development(GO:0009555);megaga…	Endocytosis(map04144);Dopaminergic synapse(map04728);kinesin family member 5(ko:K10396)	XP_022156785.1;kinesin-like protein KIN-1 isoform X1 [Momordica charantia];Q8GW44; Kinesin-like protein KIN-1 OS=Arabidopsis thaliana OX=3702 GN=KIN1 PE=1 SV=1;AT3G63480.1;ATP binding microtubule motor family protein;LOC_Os08g02380.1;kinesin motor domain containing protein, putative, expressed
MC06	23096485	0.72	0.99	GA	G	G/G(5,34)	GA/GA(25,1)	MC06g1582	23094038	23101868	reproduction(GO:0000003);nuclear division(GO:0000280);developmental process involved in reproduction(GO:0003006);organelle organization(GO:0006996);cell cycle(GO:0007049);chromosome segregation(GO:0007059);meiosis I(GO:0007127);synapsis(GO:0007129);multicellular organism development(GO:0007275);biological_process(GO:0008150);embryo sac development(GO:0009553);pollen development(GO:0009555);megaga…	Endocytosis(map04144);Dopaminergic synapse(map04728);kinesin family member 5(ko:K10396)	XP_022156785.1;kinesin-like protein KIN-1 isoform X1 [Momordica charantia];Q8GW44; Kinesin-like protein KIN-1 OS=Arabidopsis thaliana OX=3702 GN=KIN1 PE=1 SV=1;AT3G63480.1;ATP binding microtubule motor family protein;LOC_Os08g02380.1;kinesin motor domain containing protein, putative, expressed
MC06	23097224	0.64	0.95	T	TTTAGAGAGACGCG	T/TTTAGAGAGACGCG(10,41)	T/TTTAGAGAGACGCG(28,2)	MC06g1582	23094038	23101868	reproduction(GO:0000003);nuclear division(GO:0000280);developmental process involved in reproduction(GO:0003006);organelle organization(GO:0006996);cell cycle(GO:0007049);chromosome segregation(GO:0007059);meiosis I(GO:0007127);synapsis(GO:0007129);multicellular organism development(GO:0007275);biological_process(GO:0008150);embryo sac development(GO:0009553);pollen development(GO:0009555);megaga…	Endocytosis(map04144);Dopaminergic synapse(map04728);kinesin family member 5(ko:K10396)	XP_022156785.1;kinesin-like protein KIN-1 isoform X1 [Momordica charantia];Q8GW44; Kinesin-like protein KIN-1 OS=Arabidopsis thaliana OX=3702 GN=KIN1 PE=1 SV=1;AT3G63480.1;ATP binding microtubule motor family protein;LOC_Os08g02380.1;kinesin motor domain containing protein, putative, expressed
MC06	23105250	0.72	1.02	T	C	T/C(13,45)	T/T(33,2)	-	-	-	-	-	-
MC06	23106310	0.73	1.09	TATATATATATAC	T	TATATATATATAC/T(3,17)	TATATATATATAC/T(20,1)	-	-	-	-	-	-
MC06	23106320	0.77	0.99	TAC	T	TAC/T(4,18)	TAC/TAC(17,1)	-	-	-	-	-	-
MC06	23115260	0.75	1.06	C	T	C/T(12,41)	C/C(40,1)	MC06g1584	23106977	23115343	-	-	XP_022159439.1;uncharacterized protein LOC111025861 isoform X2 [Momordica charantia];Q9FFJ8; L10-interacting MYB domain-containing protein OS=Arabidopsis thaliana OX=3702 GN=LIMYB PE=1 SV=1;AT2G24960.2;Myb/SANT-like D--binding domain protein;LOC_Os10g33030.1;expressed protein
MC06	23130675	0.76	1.07	C	T	C/T(14,54)	C/C(26,1)	MC06g1585	23116816	23133599	-	-;large subunit ribosomal protein L45(ko:K17426)	XP_022159272.1;uncharacterized protein LOC111025682 [Momordica charantia];Q9VCX3; Probable 39S ribosomal protein L45, mitochondrial OS=Drosophila melanogaster OX=7227 GN=mRpL45 PE=2 SV=1;AT5G27395.2;Mitochondrial inner membrane translocase complex%2C subunit Tim44-related protein;LOC_Os07g45300.1;tim44-like domain containing protein, expressed
MC06	23141351	0.85	1.2	T	C	T/C(10,57)	T/T(42,0)	MC06g1586	23136431	23153101	response to acid chemical(GO:0001101);peptide metabolic process(GO:0006518);cellular modified amino acid metabolic process(GO:0006575);glutathione metabolic process(GO:0006749);glutathione biosynthetic process(GO:0006750);sulfur compound metabolic process(GO:0006790);nitrogen compound metabolic process(GO:0006807);biological_process(GO:0008150);metabolic process(GO:0008152);biosynthetic process(G…	Cysteine and methionine metabolism(map00270);Glutathione metabolism(map00480);Metabolic pathways (map01100);Ferroptosis(map04216);glutathione synthase(ko:K21456,EC:6.3.2.3)	XP_022159486.1;glutathione synthetase, chloroplastic [Momordica charantia];O22494; Glutathione synthetase, chloroplastic OS=Solanum lycopersicum OX=4081 GN=GSH2 PE=2 SV=1;AT5G27380.1;glutathione synthetase 2;LOC_Os11g42350.1;glutathione synthetase, chloroplast precursor, putative, expressed
MC06	23147665	0.78	1.09	G	T	G/T(33,7)	T/T(1,33)	MC06g1586	23136431	23153101	response to acid chemical(GO:0001101);peptide metabolic process(GO:0006518);cellular modified amino acid metabolic process(GO:0006575);glutathione metabolic process(GO:0006749);glutathione biosynthetic process(GO:0006750);sulfur compound metabolic process(GO:0006790);nitrogen compound metabolic process(GO:0006807);biological_process(GO:0008150);metabolic process(GO:0008152);biosynthetic process(G…	Cysteine and methionine metabolism(map00270);Glutathione metabolism(map00480);Metabolic pathways (map01100);Ferroptosis(map04216);glutathione synthase(ko:K21456,EC:6.3.2.3)	XP_022159486.1;glutathione synthetase, chloroplastic [Momordica charantia];O22494; Glutathione synthetase, chloroplastic OS=Solanum lycopersicum OX=4081 GN=GSH2 PE=2 SV=1;AT5G27380.1;glutathione synthetase 2;LOC_Os11g42350.1;glutathione synthetase, chloroplast precursor, putative, expressed
MC06	23154269	0.85	1.21	G	T	G/T(9,53)	G/G(27,0)	-	-	-	-	-	-
MC06	23155032	0.78	1.13	TAAAAA	T,TAAAA	TAAAAA/TAAAA(6,3,42)	TAAAAA/TAAAAA(38,1,0)	-	-	-	-	-	-
MC06	23155040	0.83	1.18	A	G	A/G(9,45)	A/A(41,0)	-	-	-	-	-	-
MC06	23155169	0.64	0.93	G	GATATAT	G/GATATAT(11,39)	G/G(40,2)	-	-	-	-	-	-
MC06	23155247	0.69	0.97	A	ACTAAAATAGAAG	A/ACTAAAATAGAAG(16,40)	A/ACTAAAATAGAAG(34,1)	-	-	-	-	-	-
MC06	23156406	0.68	0.96	T	C	T/C(32,12)	C/C(2,40)	-	-	-	-	-	-
MC06	23156785	0.77	1.09	A	G	A/G(12,40)	A/A(37,0)	-	-	-	-	-	-
MC06	23157617	0.79	1.12	AT	A	AT/A(52,7)	A/A(2,29)	-	-	-	-	-	-
MC06	23157841	0.7	0.99	G	A	G/A(58,20)	A/A(2,41)	-	-	-	-	-	-
MC06	23157847	0.69	0.97	C	T	C/T(58,21)	T/T(2,39)	-	-	-	-	-	-
MC06	23157869	0.66	0.93	C	A	C/A(51,21)	A/A(2,36)	-	-	-	-	-	-
MC06	23157921	0.7	0.99	C	A	C/A(59,25)	A/A(0,35)	-	-	-	-	-	-
MC06	23159938	0.69	0.93	G	GT	G/GT(36,11)	GT/GT(2,36)	MC06g1590	23158464	23160971	-	-	XP_022159891.1;phosphoglycerate mutase-like protein AT74 [Momordica charantia];Q9MAA2; Phosphoglycerate mutase-like protein AT74 OS=Arabidopsis thaliana OX=3702 GN=At3g05170 PE=2 SV=1;AT3G05170.1;Phosphoglycerate mutase family protein;LOC_Os05g04960.1;phosphoglycerate mutase, putative, expressed
MC06	23160024	0.72	1.01	T	C	T/C(39,9)	T/C(4,38)	MC06g1590	23158464	23160971	-	-	XP_022159891.1;phosphoglycerate mutase-like protein AT74 [Momordica charantia];Q9MAA2; Phosphoglycerate mutase-like protein AT74 OS=Arabidopsis thaliana OX=3702 GN=At3g05170 PE=2 SV=1;AT3G05170.1;Phosphoglycerate mutase family protein;LOC_Os05g04960.1;phosphoglycerate mutase, putative, expressed
MC06	23160440	0.87	1.23	A	G	A/G(41,5)	G/G(1,40)	MC06g1590	23158464	23160971	-	-	XP_022159891.1;phosphoglycerate mutase-like protein AT74 [Momordica charantia];Q9MAA2; Phosphoglycerate mutase-like protein AT74 OS=Arabidopsis thaliana OX=3702 GN=At3g05170 PE=2 SV=1;AT3G05170.1;Phosphoglycerate mutase family protein;LOC_Os05g04960.1;phosphoglycerate mutase, putative, expressed
MC06	23161543	0.77	1.07	C	T	C/T(58,11)	T/T(2,27)	-	-	-	-	-	-
MC06	23162109	0.74	1.05	G	A	G/A(51,11)	G/A(3,35)	-	-	-	-	-	-
MC06	23162226	0.76	1.08	C	T	C/T(41,9)	T/T(2,32)	-	-	-	-	-	-
MC06	23162528	0.74	1.04	G	A	G/A(39,14)	A/A(0,47)	-	-	-	-	-	-
MC06	23164075	0.76	1.08	TC	T	TC/T(57,12)	T/T(2,30)	-	-	-	-	-	-
MC06	23164094	0.78	1.11	T	G	T/G(57,13)	G/G(1,32)	-	-	-	-	-	-
MC06	23167199	0.81	1.14	G	A	G/A(52,8)	A/A(3,46)	-	-	-	-	-	-
MC06	23167322	0.78	1.1	A	G	A/G(48,10)	G/G(2,38)	-	-	-	-	-	-
MC06	23167361	0.83	1.17	G	A	G/A(66,11)	A/A(1,35)	-	-	-	-	-	-
MC06	23167418	0.81	1.14	C	T	C/T(67,9)	C/T(3,37)	-	-	-	-	-	-
MC06	23167595	0.81	1.15	T	C	T/C(76,7)	T/C(5,43)	-	-	-	-	-	-
MC06	23167746	0.78	1.1	C	T	C/T(52,10)	T/T(3,47)	-	-	-	-	-	-
MC06	23167907	0.73	1.04	T	C	T/C(49,13)	C/C(3,51)	-	-	-	-	-	-
MC06	23168621	0.73	1.04	G	C	G/C(55,18)	C/C(1,46)	-	-	-	-	-	-
MC06	23168718	0.74	1.05	G	T	G/T(53,16)	T/T(1,39)	-	-	-	-	-	-
MC06	23169193	0.74	1.04	A	AT	A/AT(48,12)	AT/AT(1,27)	MC06g1591	23169043	23175528	-	-;MFS transporter, SP family, solute carrier family 2 (facilitated glucose transporter), member 8(ko:K08145)	XP_022159705.1;sugar transporter ERD6-like 5 [Momordica charantia];Q3ECP7; Sugar transporter ERD6-like 5 OS=Arabidopsis thaliana OX=3702 GN=At1g54730 PE=2 SV=2;AT1G54730.2;Major facilitator superfamily protein;LOC_Os11g42430.1;transporter family protein, putative, expressed
MC06	23169373	0.71	1.03	GTAATAA	G	GTAATAA/G(39,5)	G/G(1,28)	MC06g1591	23169043	23175528	-	-;MFS transporter, SP family, solute carrier family 2 (facilitated glucose transporter), member 8(ko:K08145)	XP_022159705.1;sugar transporter ERD6-like 5 [Momordica charantia];Q3ECP7; Sugar transporter ERD6-like 5 OS=Arabidopsis thaliana OX=3702 GN=At1g54730 PE=2 SV=2;AT1G54730.2;Major facilitator superfamily protein;LOC_Os11g42430.1;transporter family protein, putative, expressed
MC06	23169742	0.67	0.97	AT	A	AT/A(37,6)	A/A(4,39)	MC06g1591	23169043	23175528	-	-;MFS transporter, SP family, solute carrier family 2 (facilitated glucose transporter), member 8(ko:K08145)	XP_022159705.1;sugar transporter ERD6-like 5 [Momordica charantia];Q3ECP7; Sugar transporter ERD6-like 5 OS=Arabidopsis thaliana OX=3702 GN=At1g54730 PE=2 SV=2;AT1G54730.2;Major facilitator superfamily protein;LOC_Os11g42430.1;transporter family protein, putative, expressed
MC06	23170809	0.76	1.08	A	G	A/G(26,8)	G/G(0,30)	MC06g1591	23169043	23175528	-	-;MFS transporter, SP family, solute carrier family 2 (facilitated glucose transporter), member 8(ko:K08145)	XP_022159705.1;sugar transporter ERD6-like 5 [Momordica charantia];Q3ECP7; Sugar transporter ERD6-like 5 OS=Arabidopsis thaliana OX=3702 GN=At1g54730 PE=2 SV=2;AT1G54730.2;Major facilitator superfamily protein;LOC_Os11g42430.1;transporter family protein, putative, expressed
MC06	23171418	0.74	1.06	A	G	A/G(45,13)	G/G(1,47)	MC06g1591	23169043	23175528	-	-;MFS transporter, SP family, solute carrier family 2 (facilitated glucose transporter), member 8(ko:K08145)	XP_022159705.1;sugar transporter ERD6-like 5 [Momordica charantia];Q3ECP7; Sugar transporter ERD6-like 5 OS=Arabidopsis thaliana OX=3702 GN=At1g54730 PE=2 SV=2;AT1G54730.2;Major facilitator superfamily protein;LOC_Os11g42430.1;transporter family protein, putative, expressed
MC06	23171945	0.9	1.27	T	C	T/C(60,7)	C/C(0,25)	MC06g1591	23169043	23175528	-	-;MFS transporter, SP family, solute carrier family 2 (facilitated glucose transporter), member 8(ko:K08145)	XP_022159705.1;sugar transporter ERD6-like 5 [Momordica charantia];Q3ECP7; Sugar transporter ERD6-like 5 OS=Arabidopsis thaliana OX=3702 GN=At1g54730 PE=2 SV=2;AT1G54730.2;Major facilitator superfamily protein;LOC_Os11g42430.1;transporter family protein, putative, expressed
MC06	23172448	0.8	1.14	G	A	G/A(33,8)	A/A(0,35)	MC06g1591	23169043	23175528	-	-;MFS transporter, SP family, solute carrier family 2 (facilitated glucose transporter), member 8(ko:K08145)	XP_022159705.1;sugar transporter ERD6-like 5 [Momordica charantia];Q3ECP7; Sugar transporter ERD6-like 5 OS=Arabidopsis thaliana OX=3702 GN=At1g54730 PE=2 SV=2;AT1G54730.2;Major facilitator superfamily protein;LOC_Os11g42430.1;transporter family protein, putative, expressed
MC06	23173432	0.79	1.11	T	A	T/A(49,10)	A/A(2,44)	MC06g1591	23169043	23175528	-	-;MFS transporter, SP family, solute carrier family 2 (facilitated glucose transporter), member 8(ko:K08145)	XP_022159705.1;sugar transporter ERD6-like 5 [Momordica charantia];Q3ECP7; Sugar transporter ERD6-like 5 OS=Arabidopsis thaliana OX=3702 GN=At1g54730 PE=2 SV=2;AT1G54730.2;Major facilitator superfamily protein;LOC_Os11g42430.1;transporter family protein, putative, expressed
MC06	23173522	0.8	1.16	C	T	C/T(10,58)	C/C(40,1)	MC06g1591	23169043	23175528	-	-;MFS transporter, SP family, solute carrier family 2 (facilitated glucose transporter), member 8(ko:K08145)	XP_022159705.1;sugar transporter ERD6-like 5 [Momordica charantia];Q3ECP7; Sugar transporter ERD6-like 5 OS=Arabidopsis thaliana OX=3702 GN=At1g54730 PE=2 SV=2;AT1G54730.2;Major facilitator superfamily protein;LOC_Os11g42430.1;transporter family protein, putative, expressed
MC06	23173686	0.91	1.28	T	A	T/A(58,6)	A/A(0,28)	MC06g1591	23169043	23175528	-	-;MFS transporter, SP family, solute carrier family 2 (facilitated glucose transporter), member 8(ko:K08145)	XP_022159705.1;sugar transporter ERD6-like 5 [Momordica charantia];Q3ECP7; Sugar transporter ERD6-like 5 OS=Arabidopsis thaliana OX=3702 GN=At1g54730 PE=2 SV=2;AT1G54730.2;Major facilitator superfamily protein;LOC_Os11g42430.1;transporter family protein, putative, expressed
MC06	23174325	0.77	1.08	G	A	G/A(51,9)	G/A(2,22)	MC06g1591	23169043	23175528	-	-;MFS transporter, SP family, solute carrier family 2 (facilitated glucose transporter), member 8(ko:K08145)	XP_022159705.1;sugar transporter ERD6-like 5 [Momordica charantia];Q3ECP7; Sugar transporter ERD6-like 5 OS=Arabidopsis thaliana OX=3702 GN=At1g54730 PE=2 SV=2;AT1G54730.2;Major facilitator superfamily protein;LOC_Os11g42430.1;transporter family protein, putative, expressed
MC06	23176135	0.7	0.97	AT	A	AT/A(19,7)	A/A(1,31)	-	-	-	-	-	-
MC06	23176760	0.79	1.11	A	G	A/G(38,9)	G/G(1,42)	-	-	-	-	-	-
MC06	23176970	0.7	0.99	C	T	C/T(45,14)	T/T(3,45)	-	-	-	-	-	-
MC06	23176974	0.69	0.99	A	G	A/G(48,15)	G/G(3,46)	-	-	-	-	-	-
MC06	23177047	0.8	1.12	T	C	T/C(54,10)	C/C(2,46)	-	-	-	-	-	-
MC06	23177873	0.69	0.98	C	T	C/T(37,9)	C/T(5,40)	-	-	-	-	-	-
MC06	23177970	0.76	1.08	G	T	G/T(41,10)	T/T(2,46)	-	-	-	-	-	-
MC06	23178018	0.73	0.97	T	TACA	T/TACA(45,9)	T/TACA(4,35)	-	-	-	-	-	-
MC06	23178058	0.72	1.02	A	G	A/G(45,10)	A/G(5,45)	-	-	-	-	-	-
MC06	23178324	0.85	1.2	A	G	A/G(45,8)	G/G(0,31)	-	-	-	-	-	-
MC06	23179277	0.86	1.21	T	C	T/C(36,6)	C/C(0,42)	-	-	-	-	-	-
MC06	23180342	0.79	1.12	T	A	T/A(36,8)	A/A(1,33)	-	-	-	-	-	-
MC06	23181203	0.63	0.93	TA	T	TA/T(35,9)	TA/T(4,35)	-	-	-	-	-	-
MC06	23181693	0.82	1.15	T	TTTAGAGTAATG	T/TTTAGAGTAATG(41,7)	T/TTTAGAGTAATG(1,32)	-	-	-	-	-	-
MC06	23181710	0.8	1.13	G	A	G/A(43,9)	A/A(1,32)	-	-	-	-	-	-
MC06	23181746	0.73	0.94	AT	A	AT/A(40,14)	A/A(0,30)	-	-	-	-	-	-
MC06	23181975	0.64	0.92	G	T	G/T(50,19)	G/T(3,38)	MC06g1592	23181837	23188855	reproduction(GO:0000003);developmental process involved in reproduction(GO:0003006);regulation of transcription, D--templated(GO:0006355);cellular protein modification process(GO:0006464);nitrogen compound metabolic process(GO:0006807);response to stress(GO:0006950);multicellular organism development(GO:0007275);biological_process(GO:0008150);metabolic process(GO:0008152);response to temperature …	-;E3 ubiquitin-protein ligase HOS1(ko:K16278,EC:2.3.2.27)	XP_022158002.1;E3 ubiquitin-protein ligase HOS1 [Momordica charantia];Q84JU6; E3 ubiquitin-protein ligase HOS1 OS=Arabidopsis thaliana OX=3702 GN=HOS1 PE=1 SV=1;AT2G39810.1;ubiquitin-protein ligase;LOC_Os03g52700.1;expressed protein
MC06	23183135	0.8	1.15	A	G	A/G(34,6)	G/G(1,35)	MC06g1592	23181837	23188855	reproduction(GO:0000003);developmental process involved in reproduction(GO:0003006);regulation of transcription, D--templated(GO:0006355);cellular protein modification process(GO:0006464);nitrogen compound metabolic process(GO:0006807);response to stress(GO:0006950);multicellular organism development(GO:0007275);biological_process(GO:0008150);metabolic process(GO:0008152);response to temperature …	-;E3 ubiquitin-protein ligase HOS1(ko:K16278,EC:2.3.2.27)	XP_022158002.1;E3 ubiquitin-protein ligase HOS1 [Momordica charantia];Q84JU6; E3 ubiquitin-protein ligase HOS1 OS=Arabidopsis thaliana OX=3702 GN=HOS1 PE=1 SV=1;AT2G39810.1;ubiquitin-protein ligase;LOC_Os03g52700.1;expressed protein
MC06	23185527	0.82	1.16	G	A	G/A(34,6)	A/A(1,32)	MC06g1592	23181837	23188855	reproduction(GO:0000003);developmental process involved in reproduction(GO:0003006);regulation of transcription, D--templated(GO:0006355);cellular protein modification process(GO:0006464);nitrogen compound metabolic process(GO:0006807);response to stress(GO:0006950);multicellular organism development(GO:0007275);biological_process(GO:0008150);metabolic process(GO:0008152);response to temperature …	-;E3 ubiquitin-protein ligase HOS1(ko:K16278,EC:2.3.2.27)	XP_022158002.1;E3 ubiquitin-protein ligase HOS1 [Momordica charantia];Q84JU6; E3 ubiquitin-protein ligase HOS1 OS=Arabidopsis thaliana OX=3702 GN=HOS1 PE=1 SV=1;AT2G39810.1;ubiquitin-protein ligase;LOC_Os03g52700.1;expressed protein
MC06	23188026	0.67	0.96	G	A	G/A(48,15)	A/A(3,34)	MC06g1592	23181837	23188855	reproduction(GO:0000003);developmental process involved in reproduction(GO:0003006);regulation of transcription, D--templated(GO:0006355);cellular protein modification process(GO:0006464);nitrogen compound metabolic process(GO:0006807);response to stress(GO:0006950);multicellular organism development(GO:0007275);biological_process(GO:0008150);metabolic process(GO:0008152);response to temperature …	-;E3 ubiquitin-protein ligase HOS1(ko:K16278,EC:2.3.2.27)	XP_022158002.1;E3 ubiquitin-protein ligase HOS1 [Momordica charantia];Q84JU6; E3 ubiquitin-protein ligase HOS1 OS=Arabidopsis thaliana OX=3702 GN=HOS1 PE=1 SV=1;AT2G39810.1;ubiquitin-protein ligase;LOC_Os03g52700.1;expressed protein
MC06	23189174	0.6	0.91	TAA	T	TAA/T(33,7)	T/T(2,37)	-	-	-	-	-	-
MC06	23189692	0.7	1.05	CTT	C	CTT/C(50,9)	C/C(2,42)	-	-	-	-	-	-
MC06	23189787	0.72	1.02	G	A	G/A(41,11)	A/A(3,40)	-	-	-	-	-	-
MC06	23189797	0.73	1.04	G	A	G/A(43,11)	A/A(3,44)	-	-	-	-	-	-
MC06	23190050	0.73	1.01	T	G	T/G(52,14)	G/G(3,45)	-	-	-	-	-	-
MC06	23190347	0.68	0.95	T	C	T/C(32,13)	C/C(1,36)	-	-	-	-	-	-
MC06	23190552	0.79	1.12	G	A	G/A(56,15)	A/A(0,32)	-	-	-	-	-	-
MC06	23190629	0.8	1.14	G	A	G/A(55,13)	A/A(0,30)	-	-	-	-	-	-
MC06	23190723	0.73	1.04	A	G	A/G(53,14)	G/G(2,32)	-	-	-	-	-	-
MC06	23190924	0.68	0.95	C	G	C/G(44,11)	C/G(5,35)	-	-	-	-	-	-
MC06	23190956	0.7	0.99	G	A	G/A(50,12)	G/A(4,33)	-	-	-	-	-	-
MC06	23190973	0.71	1.02	A	AAAAATATTATTT	A/AAAAATATTATTT(53,9)	A/AAAAATATTATTT(4,27)	-	-	-	-	-	-
MC06	23191186	0.79	1.13	G	A	G/A(46,7)	A/A(2,32)	-	-	-	-	-	-
MC06	23191464	0.84	1.19	A	G	A/G(52,8)	G/G(1,35)	-	-	-	-	-	-
MC06	23191653	0.67	0.95	T	C	T/C(37,12)	T/C(3,33)	-	-	-	-	-	-
MC06	23192668	0.7	0.99	T	C	T/C(18,46)	T/T(48,1)	-	-	-	-	-	-
MC06	23192960	0.86	1.24	TG	T	TG/T(3,33)	TG/TG(31,1)	-	-	-	-	-	-
MC06	23193038	0.74	1.06	A	ATTAAAAGAAAAAAAGTTTTCAATT	A/ATTAAAAGAAAAAAAGTTTTCAATT(7,30)	A/ATTAAAAGAAAAAAAGTTTTCAATT(38,2)	-	-	-	-	-	-
MC06	23193046	0.8	1.11	T	C	T/C(9,36)	T/T(37,0)	-	-	-	-	-	-
MC06	23193060	0.81	1.15	G	A	G/A(9,39)	G/G(36,0)	-	-	-	-	-	-
MC06	23193230	0.77	1.09	G	C	G/C(8,54)	G/C(26,3)	-	-	-	-	-	-
MC06	23193304	0.8	1.14	T	G	T/G(10,51)	T/T(30,1)	-	-	-	-	-	-
MC06	23193346	0.88	1.25	A	G	A/G(7,53)	A/A(32,0)	-	-	-	-	-	-
MC06	23193786	0.79	1.12	C	A	C/A(15,57)	C/C(39,0)	-	-	-	-	-	-
MC06	23193795	0.79	1.11	A	G	A/G(16,59)	A/A(43,0)	-	-	-	-	-	-
MC06	23198288	0.67	0.95	T	C	T/C(19,44)	T/T(38,1)	-	-	-	-	-	-
MC06	23199970	0.68	0.94	CA	C	CA/C(12,45)	CA/CA(22,1)	-	-	-	-	-	-
MC06	23202235	0.76	1.07	T	C	T/C(10,49)	T/T(26,2)	-	-	-	-	-	-
MC06	23202238	0.76	1.08	C	A	C/A(10,49)	C/C(27,2)	-	-	-	-	-	-
MC06	23202584	0.76	1.05	T	G	T/G(8,46)	T/G(29,3)	-	-	-	-	-	-
MC06	23203187	0.84	1.19	A	G	A/G(7,46)	A/A(34,1)	-	-	-	-	-	-
MC06	23203189	0.84	1.19	A	G	G/G(7,46)	A/A(34,1)	-	-	-	-	-	-
MC06	23203448	0.66	0.94	CTT	C	CTT/C(7,33)	CTT/CTT(31,2)	-	-	-	-	-	-
MC06	23203618	0.7	0.99	A	G	A/G(8,34)	A/G(25,3)	-	-	-	-	-	-
MC06	23203763	0.78	1.08	C	A	C/A(12,43)	C/C(29,0)	-	-	-	-	-	-
MC06	23204264	0.79	1.12	A	G	A/G(9,49)	A/A(34,2)	-	-	-	-	-	-
MC06	23204286	0.78	1.11	G	A	G/A(8,48)	G/G(37,3)	-	-	-	-	-	-
MC06	23204386	0.74	1.07	C	CAG	C/CAG(9,54)	C/CAG(36,3)	-	-	-	-	-	-
MC06	23204743	0.69	0.98	T	C	T/C(14,40)	T/T(38,2)	-	-	-	-	-	-
MC06	23204979	0.75	1.06	A	G	A/G(14,47)	A/A(42,1)	-	-	-	-	-	-
MC06	23204997	0.72	1.02	C	G	C/G(15,44)	C/C(42,1)	-	-	-	-	-	-
MC06	23205385	0.69	0.97	G	A	G/A(18,44)	G/G(48,1)	-	-	-	-	-	-
MC06	23205541	0.8	1.13	G	GT	G/GT(8,43)	G/G(40,1)	-	-	-	-	-	-
MC06	23205608	0.72	1	GA	G	GA/G(9,34)	GA/GA(30,0)	-	-	-	-	-	-
MC06	23205650	0.8	1.15	A	G	A/G(8,36)	A/A(40,0)	-	-	-	-	-	-
MC06	23206319	0.83	1.17	A	G	A/G(8,49)	A/A(28,1)	-	-	-	-	-	-
MC06	23206381	0.81	1.14	A	G	A/G(10,52)	A/A(32,1)	-	-	-	-	-	-
MC06	23206516	0.76	1.09	A	G	A/G(13,52)	A/A(36,1)	-	-	-	-	-	-
MC06	23208025	0.73	1.04	A	G	A/G(11,46)	A/A(25,2)	MC06g1593	23206825	23208986	-	-	XP_022155917.1;uncharacterized protein LOC111022915 [Momordica charantia];-;-;AT3G60410.3;hypothetical protein (DUF1639);LOC_Os05g47810.1;expressed protein
MC06	23209811	0.76	1.08	G	C	G/C(14,55)	G/G(28,1)	-	-	-	-	-	-
MC06	23209836	0.76	1.07	T	C	T/C(14,54)	T/T(28,1)	-	-	-	-	-	-
MC06	23210866	0.75	1.07	T	TC	T/TC(8,42)	T/T(30,1)	-	-	-	-	-	-
MC06	23211743	0.71	0.99	C	CT	C/CT(14,54)	C/C(23,1)	-	-	-	-	-	-
MC06	23211781	0.62	0.95	TGTAGA	T	TGTAGA/T(12,37)	TGTAGA/TGTAGA(30,1)	-	-	-	-	-	-
MC06	23212789	0.71	1	C	T	C/T(11,46)	C/T(28,3)	-	-	-	-	-	-
MC06	23215077	0.83	1.17	G	A	G/A(5,46)	G/A(37,3)	MC06g1594	23213733	23216715	-	Fatty acid elongation(map00062);Metabolic pathways (map01100);Fatty acid metabolism(map01212);Lysosome(map04142);palmitoyl-protein thioesterase(ko:K01074,EC:3.1.2.22)	XP_022158107.1;palmitoyl-protein thioesterase 1-like [Momordica charantia];Q54CM0; Palmitoyl-protein thioesterase 3 OS=Dictyostelium discoideum OX=44689 GN=ppt3 PE=3 SV=1;AT4G17483.4;alpha/beta-Hydrolases superfamily protein;LOC_Os03g01150.2;palmitoyl-protein thioesterase 1 precursor, putative, expressed
MC06	23215127	0.82	1.15	T	G	T/G(8,52)	T/T(38,2)	MC06g1594	23213733	23216715	-	Fatty acid elongation(map00062);Metabolic pathways (map01100);Fatty acid metabolism(map01212);Lysosome(map04142);palmitoyl-protein thioesterase(ko:K01074,EC:3.1.2.22)	XP_022158107.1;palmitoyl-protein thioesterase 1-like [Momordica charantia];Q54CM0; Palmitoyl-protein thioesterase 3 OS=Dictyostelium discoideum OX=44689 GN=ppt3 PE=3 SV=1;AT4G17483.4;alpha/beta-Hydrolases superfamily protein;LOC_Os03g01150.2;palmitoyl-protein thioesterase 1 precursor, putative, expressed
MC06	23215134	0.82	1.17	A	G	A/G(8,54)	A/A(41,2)	MC06g1594	23213733	23216715	-	Fatty acid elongation(map00062);Metabolic pathways (map01100);Fatty acid metabolism(map01212);Lysosome(map04142);palmitoyl-protein thioesterase(ko:K01074,EC:3.1.2.22)	XP_022158107.1;palmitoyl-protein thioesterase 1-like [Momordica charantia];Q54CM0; Palmitoyl-protein thioesterase 3 OS=Dictyostelium discoideum OX=44689 GN=ppt3 PE=3 SV=1;AT4G17483.4;alpha/beta-Hydrolases superfamily protein;LOC_Os03g01150.2;palmitoyl-protein thioesterase 1 precursor, putative, expressed
MC06	23215245	0.82	1.16	G	T	G/T(7,40)	G/G(32,1)	MC06g1594	23213733	23216715	-	Fatty acid elongation(map00062);Metabolic pathways (map01100);Fatty acid metabolism(map01212);Lysosome(map04142);palmitoyl-protein thioesterase(ko:K01074,EC:3.1.2.22)	XP_022158107.1;palmitoyl-protein thioesterase 1-like [Momordica charantia];Q54CM0; Palmitoyl-protein thioesterase 3 OS=Dictyostelium discoideum OX=44689 GN=ppt3 PE=3 SV=1;AT4G17483.4;alpha/beta-Hydrolases superfamily protein;LOC_Os03g01150.2;palmitoyl-protein thioesterase 1 precursor, putative, expressed
MC06	23215311	0.71	1.01	C	G	C/G(11,32)	C/C(32,1)	MC06g1594	23213733	23216715	-	Fatty acid elongation(map00062);Metabolic pathways (map01100);Fatty acid metabolism(map01212);Lysosome(map04142);palmitoyl-protein thioesterase(ko:K01074,EC:3.1.2.22)	XP_022158107.1;palmitoyl-protein thioesterase 1-like [Momordica charantia];Q54CM0; Palmitoyl-protein thioesterase 3 OS=Dictyostelium discoideum OX=44689 GN=ppt3 PE=3 SV=1;AT4G17483.4;alpha/beta-Hydrolases superfamily protein;LOC_Os03g01150.2;palmitoyl-protein thioesterase 1 precursor, putative, expressed
MC06	23215516	0.79	1.1	T	A	T/A(10,50)	T/T(40,2)	MC06g1594	23213733	23216715	-	Fatty acid elongation(map00062);Metabolic pathways (map01100);Fatty acid metabolism(map01212);Lysosome(map04142);palmitoyl-protein thioesterase(ko:K01074,EC:3.1.2.22)	XP_022158107.1;palmitoyl-protein thioesterase 1-like [Momordica charantia];Q54CM0; Palmitoyl-protein thioesterase 3 OS=Dictyostelium discoideum OX=44689 GN=ppt3 PE=3 SV=1;AT4G17483.4;alpha/beta-Hydrolases superfamily protein;LOC_Os03g01150.2;palmitoyl-protein thioesterase 1 precursor, putative, expressed
MC06	23215693	0.82	1.17	AAT	A	AAT/A(5,46)	AAT/AAT(39,0)	MC06g1594	23213733	23216715	-	Fatty acid elongation(map00062);Metabolic pathways (map01100);Fatty acid metabolism(map01212);Lysosome(map04142);palmitoyl-protein thioesterase(ko:K01074,EC:3.1.2.22)	XP_022158107.1;palmitoyl-protein thioesterase 1-like [Momordica charantia];Q54CM0; Palmitoyl-protein thioesterase 3 OS=Dictyostelium discoideum OX=44689 GN=ppt3 PE=3 SV=1;AT4G17483.4;alpha/beta-Hydrolases superfamily protein;LOC_Os03g01150.2;palmitoyl-protein thioesterase 1 precursor, putative, expressed
MC06	23216239	0.82	1.15	C	T	C/T(8,52)	C/C(19,1)	MC06g1594	23213733	23216715	-	Fatty acid elongation(map00062);Metabolic pathways (map01100);Fatty acid metabolism(map01212);Lysosome(map04142);palmitoyl-protein thioesterase(ko:K01074,EC:3.1.2.22)	XP_022158107.1;palmitoyl-protein thioesterase 1-like [Momordica charantia];Q54CM0; Palmitoyl-protein thioesterase 3 OS=Dictyostelium discoideum OX=44689 GN=ppt3 PE=3 SV=1;AT4G17483.4;alpha/beta-Hydrolases superfamily protein;LOC_Os03g01150.2;palmitoyl-protein thioesterase 1 precursor, putative, expressed
MC06	23217480	0.88	1.24	T	C	T/C(5,46)	T/T(39,1)	-	-	-	-	-	-
MC06	23218419	0.84	1.19	T	C	T/C(8,42)	T/T(31,0)	-	-	-	-	-	-
MC06	23219405	0.74	1.03	CATA	C	CATA/C(8,34)	CATA/CATA(27,1)	-	-	-	-	-	-
MC06	23219711	0.79	1.12	A	G	A/G(3,34)	A/G(35,5)	-	-	-	-	-	-
MC06	23219768	0.78	1.1	G	A	G/A(6,31)	G/G(33,2)	-	-	-	-	-	-
MC06	23227161	0.7	1.01	G	A	G/A(9,32)	G/G(33,2)	-	-	-	-	-	-
MC06	23230719	0.75	1.07	A	AT	A/AT(10,48)	A/A(44,1)	-	-	-	-	-	-
MC06	23232581	0.87	1.24	T	G	T/G(7,53)	T/T(43,0)	-	-	-	-	-	-
MC06	23232724	0.8	1.15	T	TA	T/TA(11,51)	T/T(39,0)	-	-	-	-	-	-
MC06	23234099	0.9	1.28	A	C	A/C(5,47)	A/A(32,0)	-	-	-	-	-	-
MC06	23234103	0.9	1.28	T	C	T/C(5,47)	T/T(32,0)	-	-	-	-	-	-
MC06	23234418	0.75	1.11	AT	A	AT/A(7,39)	AT/AT(37,1)	-	-	-	-	-	-
MC06	23234596	0.78	1.1	T	A	T/A(11,46)	T/T(37,1)	-	-	-	-	-	-
MC06	23235124	0.82	1.16	T	C	T/C(9,50)	T/T(38,1)	-	-	-	-	-	-
MC06	23235130	0.82	1.16	A	C	A/C(9,50)	A/A(37,1)	-	-	-	-	-	-
MC06	23235203	0.77	1.08	G	T	G/T(14,46)	G/G(34,0)	-	-	-	-	-	-
MC06	23235306	0.67	0.95	C	T	C/T(18,57)	C/C(32,3)	-	-	-	-	-	-
MC06	23235377	0.63	0.95	GT	G	GT/G(12,53)	GT/G(34,4)	-	-	-	-	-	-
MC06	23235595	0.79	1.12	A	G	A/G(11,41)	A/A(42,0)	-	-	-	-	-	-
MC06	23235756	0.66	0.94	G	C	G/C(18,43)	G/G(22,1)	-	-	-	-	-	-
MC06	23235944	0.64	0.91	G	A	G/A(24,50)	G/G(27,1)	-	-	-	-	-	-
MC06	23236234	0.83	1.17	G	A	G/A(6,37)	G/G(30,1)	-	-	-	-	-	-
MC06	23236346	0.68	0.98	G	GT	G/GT(9,40)	G/G(29,2)	-	-	-	-	-	-
MC06	23237135	0.71	1	TG	T	TG/T(13,41)	TG/TG(39,2)	-	-	-	-	-	-
MC06	23237313	0.81	1.13	T	C	T/C(4,29)	T/T(27,2)	-	-	-	-	-	-
MC06	23238286	0.75	1.07	T	C	T/C(12,44)	T/T(42,1)	-	-	-	-	-	-
MC06	23252272	0.86	1.21	T	G	T/G(5,54)	T/T(33,2)	-	-	-	-	-	-
MC06	23254418	0.72	1.02	A	G	A/G(13,56)	A/A(31,3)	-	-	-	-	-	-
MC06	23254945	0.79	1.13	G	A	G/A(11,53)	G/G(39,1)	-	-	-	-	-	-
MC06	23256311	0.88	1.25	C	T	T/T(3,47)	C/C(34,2)	MC06g1596	23256126	23260440	reproduction(GO:0000003);nitrogen compound metabolic process(GO:0006807);organelle organization(GO:0006996);mitochondrion organization(GO:0007005);multicellular organism development(GO:0007275);behavior(GO:0007610);biological_process(GO:0008150);metabolic process(GO:0008152);catabolic process(GO:0009056);macromolecule catabolic process(GO:0009057);post-embryonic development(GO:0009791);cellular p…	Fatty acid elongation(map00062);Metabolic pathways (map01100);Fatty acid metabolism(map01212);Lysosome(map04142);palmitoyl-protein thioesterase(ko:K01074,EC:3.1.2.22)	XP_022159495.1;palmitoyl-protein thioesterase 1-like [Momordica charantia];Q20390; Palmitoyl-protein thioesterase 1 OS=Caenorhabditis elegans OX=6239 GN=ppt-1 PE=2 SV=2;AT4G17470.4;alpha/beta-Hydrolases superfamily protein;LOC_Os03g01150.1;palmitoyl-protein thioesterase 1 precursor, putative, expressed
MC06	23257838	0.74	1.1	AAT	A	AAT/A(43,7)	A/A(0,28)	MC06g1596	23256126	23260440	reproduction(GO:0000003);nitrogen compound metabolic process(GO:0006807);organelle organization(GO:0006996);mitochondrion organization(GO:0007005);multicellular organism development(GO:0007275);behavior(GO:0007610);biological_process(GO:0008150);metabolic process(GO:0008152);catabolic process(GO:0009056);macromolecule catabolic process(GO:0009057);post-embryonic development(GO:0009791);cellular p…	Fatty acid elongation(map00062);Metabolic pathways (map01100);Fatty acid metabolism(map01212);Lysosome(map04142);palmitoyl-protein thioesterase(ko:K01074,EC:3.1.2.22)	XP_022159495.1;palmitoyl-protein thioesterase 1-like [Momordica charantia];Q20390; Palmitoyl-protein thioesterase 1 OS=Caenorhabditis elegans OX=6239 GN=ppt-1 PE=2 SV=2;AT4G17470.4;alpha/beta-Hydrolases superfamily protein;LOC_Os03g01150.1;palmitoyl-protein thioesterase 1 precursor, putative, expressed
MC06	23258357	0.75	1.08	A	AAG	A/AAG(10,52)	A/A(39,2)	MC06g1596	23256126	23260440	reproduction(GO:0000003);nitrogen compound metabolic process(GO:0006807);organelle organization(GO:0006996);mitochondrion organization(GO:0007005);multicellular organism development(GO:0007275);behavior(GO:0007610);biological_process(GO:0008150);metabolic process(GO:0008152);catabolic process(GO:0009056);macromolecule catabolic process(GO:0009057);post-embryonic development(GO:0009791);cellular p…	Fatty acid elongation(map00062);Metabolic pathways (map01100);Fatty acid metabolism(map01212);Lysosome(map04142);palmitoyl-protein thioesterase(ko:K01074,EC:3.1.2.22)	XP_022159495.1;palmitoyl-protein thioesterase 1-like [Momordica charantia];Q20390; Palmitoyl-protein thioesterase 1 OS=Caenorhabditis elegans OX=6239 GN=ppt-1 PE=2 SV=2;AT4G17470.4;alpha/beta-Hydrolases superfamily protein;LOC_Os03g01150.1;palmitoyl-protein thioesterase 1 precursor, putative, expressed
MC06	23258381	0.72	0.99	A	G	A/G(12,46)	A/A(35,3)	MC06g1596	23256126	23260440	reproduction(GO:0000003);nitrogen compound metabolic process(GO:0006807);organelle organization(GO:0006996);mitochondrion organization(GO:0007005);multicellular organism development(GO:0007275);behavior(GO:0007610);biological_process(GO:0008150);metabolic process(GO:0008152);catabolic process(GO:0009056);macromolecule catabolic process(GO:0009057);post-embryonic development(GO:0009791);cellular p…	Fatty acid elongation(map00062);Metabolic pathways (map01100);Fatty acid metabolism(map01212);Lysosome(map04142);palmitoyl-protein thioesterase(ko:K01074,EC:3.1.2.22)	XP_022159495.1;palmitoyl-protein thioesterase 1-like [Momordica charantia];Q20390; Palmitoyl-protein thioesterase 1 OS=Caenorhabditis elegans OX=6239 GN=ppt-1 PE=2 SV=2;AT4G17470.4;alpha/beta-Hydrolases superfamily protein;LOC_Os03g01150.1;palmitoyl-protein thioesterase 1 precursor, putative, expressed
MC06	23258836	0.78	1.1	T	C	T/C(8,38)	T/T(40,2)	MC06g1596	23256126	23260440	reproduction(GO:0000003);nitrogen compound metabolic process(GO:0006807);organelle organization(GO:0006996);mitochondrion organization(GO:0007005);multicellular organism development(GO:0007275);behavior(GO:0007610);biological_process(GO:0008150);metabolic process(GO:0008152);catabolic process(GO:0009056);macromolecule catabolic process(GO:0009057);post-embryonic development(GO:0009791);cellular p…	Fatty acid elongation(map00062);Metabolic pathways (map01100);Fatty acid metabolism(map01212);Lysosome(map04142);palmitoyl-protein thioesterase(ko:K01074,EC:3.1.2.22)	XP_022159495.1;palmitoyl-protein thioesterase 1-like [Momordica charantia];Q20390; Palmitoyl-protein thioesterase 1 OS=Caenorhabditis elegans OX=6239 GN=ppt-1 PE=2 SV=2;AT4G17470.4;alpha/beta-Hydrolases superfamily protein;LOC_Os03g01150.1;palmitoyl-protein thioesterase 1 precursor, putative, expressed
MC06	23258996	0.8	1.13	T	TG	T/TG(8,41)	T/T(27,1)	MC06g1596	23256126	23260440	reproduction(GO:0000003);nitrogen compound metabolic process(GO:0006807);organelle organization(GO:0006996);mitochondrion organization(GO:0007005);multicellular organism development(GO:0007275);behavior(GO:0007610);biological_process(GO:0008150);metabolic process(GO:0008152);catabolic process(GO:0009056);macromolecule catabolic process(GO:0009057);post-embryonic development(GO:0009791);cellular p…	Fatty acid elongation(map00062);Metabolic pathways (map01100);Fatty acid metabolism(map01212);Lysosome(map04142);palmitoyl-protein thioesterase(ko:K01074,EC:3.1.2.22)	XP_022159495.1;palmitoyl-protein thioesterase 1-like [Momordica charantia];Q20390; Palmitoyl-protein thioesterase 1 OS=Caenorhabditis elegans OX=6239 GN=ppt-1 PE=2 SV=2;AT4G17470.4;alpha/beta-Hydrolases superfamily protein;LOC_Os03g01150.1;palmitoyl-protein thioesterase 1 precursor, putative, expressed
MC06	23259253	0.72	1.09	C	CA	C/CA(10,39)	C/C(26,0)	MC06g1596	23256126	23260440	reproduction(GO:0000003);nitrogen compound metabolic process(GO:0006807);organelle organization(GO:0006996);mitochondrion organization(GO:0007005);multicellular organism development(GO:0007275);behavior(GO:0007610);biological_process(GO:0008150);metabolic process(GO:0008152);catabolic process(GO:0009056);macromolecule catabolic process(GO:0009057);post-embryonic development(GO:0009791);cellular p…	Fatty acid elongation(map00062);Metabolic pathways (map01100);Fatty acid metabolism(map01212);Lysosome(map04142);palmitoyl-protein thioesterase(ko:K01074,EC:3.1.2.22)	XP_022159495.1;palmitoyl-protein thioesterase 1-like [Momordica charantia];Q20390; Palmitoyl-protein thioesterase 1 OS=Caenorhabditis elegans OX=6239 GN=ppt-1 PE=2 SV=2;AT4G17470.4;alpha/beta-Hydrolases superfamily protein;LOC_Os03g01150.1;palmitoyl-protein thioesterase 1 precursor, putative, expressed
MC06	23259390	0.84	1.18	T	C	T/C(12,61)	T/T(28,0)	MC06g1596	23256126	23260440	reproduction(GO:0000003);nitrogen compound metabolic process(GO:0006807);organelle organization(GO:0006996);mitochondrion organization(GO:0007005);multicellular organism development(GO:0007275);behavior(GO:0007610);biological_process(GO:0008150);metabolic process(GO:0008152);catabolic process(GO:0009056);macromolecule catabolic process(GO:0009057);post-embryonic development(GO:0009791);cellular p…	Fatty acid elongation(map00062);Metabolic pathways (map01100);Fatty acid metabolism(map01212);Lysosome(map04142);palmitoyl-protein thioesterase(ko:K01074,EC:3.1.2.22)	XP_022159495.1;palmitoyl-protein thioesterase 1-like [Momordica charantia];Q20390; Palmitoyl-protein thioesterase 1 OS=Caenorhabditis elegans OX=6239 GN=ppt-1 PE=2 SV=2;AT4G17470.4;alpha/beta-Hydrolases superfamily protein;LOC_Os03g01150.1;palmitoyl-protein thioesterase 1 precursor, putative, expressed
MC06	23260611	0.74	1.05	A	G	A/G(39,11)	G/G(2,48)	-	-	-	-	-	-
MC06	23260621	0.72	1.02	A	G	A/G(35,11)	G/G(2,52)	-	-	-	-	-	-
MC06	23261369	0.74	1.01	T	TA	T/TA(51,9)	TA/TA(3,36)	-	-	-	-	-	-
MC06	23263388	0.8	1.01	CT	C	CT/C(39,8)	C/C(0,25)	-	-	-	-	-	-
MC06	23264210	0.72	1.02	T	A	T/A(41,16)	A/A(0,28)	-	-	-	-	-	-
MC06	23264704	0.64	0.92	TA	T	TA/T(9,58)	TA/T(28,4)	-	-	-	-	-	-
MC06	23266322	0.7	1.01	G	GA	G/GA(7,33)	G/G(37,2)	-	-	-	-	-	-
MC06	23271344	0.87	1.23	C	T	C/T(5,33)	C/C(46,0)	-	-	-	-	-	-
MC06	23271719	0.82	1.11	A	AAATT	A/AAATT(5,40)	A/AAATT(18,1)	-	-	-	-	-	-
MC06	23271771	0.92	1.3	C	T	T/T(4,45)	C/C(24,0)	-	-	-	-	-	-
MC06	23272096	0.73	1.03	G	A	G/A(11,41)	G/G(33,2)	-	-	-	-	-	-
MC06	23272198	0.8	1.13	T	C	T/C(10,56)	T/T(41,2)	-	-	-	-	-	-
MC06	23272310	0.77	1.08	G	T	G/T(11,50)	G/G(36,2)	-	-	-	-	-	-
MC06	23272843	0.78	1.1	A	G	A/G(6,48)	A/G(24,3)	-	-	-	-	-	-
MC06	23273236	0.82	1.16	C	A	C/A(7,57)	C/C(41,3)	-	-	-	-	-	-
MC06	23273291	0.81	1.13	T	C	T/C(7,58)	T/C(42,4)	-	-	-	-	-	-
MC06	23273385	0.72	1.02	TA	T	TA/T(8,56)	TA/TA(31,3)	-	-	-	-	-	-
MC06	23274557	0.69	0.98	G	T	G/T(11,35)	G/G(27,2)	-	-	-	-	-	-
MC06	23274901	0.78	1.08	AT	A	AT/A(3,27)	AT/AT(27,2)	-	-	-	-	-	-
MC06	23275478	0.63	0.92	C	CT	C/CT(13,43)	C/C(28,2)	-	-	-	-	-	-
MC06	23275561	0.68	0.96	A	G	A/G(17,46)	A/A(35,2)	-	-	-	-	-	-
MC06	23275608	0.73	1.03	T	C	T/C(16,49)	T/T(39,1)	-	-	-	-	-	-
MC06	23275799	0.69	1	GA	G	GA/G(8,33)	GA/GA(30,2)	-	-	-	-	-	-
MC06	23276193	0.74	1.02	C	A	C/A(15,56)	C/C(40,2)	-	-	-	-	-	-
MC06	23276312	0.69	1	CT	C	CT/C(11,43)	CT/CT(30,2)	-	-	-	-	-	-
MC06	23276325	0.71	1	T	C	T/C(13,44)	T/T(29,2)	-	-	-	-	-	-
MC06	23276353	0.68	0.98	G	A	G/A(15,46)	G/G(31,2)	-	-	-	-	-	-
MC06	23276464	0.8	1.17	TA	T	TA/T(9,48)	TA/TA(31,0)	-	-	-	-	-	-
MC06	23276466	0.84	1.19	A	G	A/G(9,48)	A/A(31,0)	-	-	-	-	-	-
MC06	23276550	0.77	1.13	CT	C	CT/C(8,46)	CT/CT(28,1)	-	-	-	-	-	-
MC06	23276826	0.74	1.04	G	A	G/A(13,49)	G/G(36,2)	-	-	-	-	-	-
MC06	23276922	0.76	1.06	T	G	T/G(11,41)	T/T(39,1)	-	-	-	-	-	-
MC06	23277029	0.74	1.05	G	A	G/A(14,45)	G/G(45,1)	-	-	-	-	-	-
MC06	23280186	0.75	1.08	C	T	C/T(44,10)	T/T(1,21)	-	-	-	-	-	-
MC06	23280880	0.75	1.06	C	T	C/T(39,11)	T/T(1,33)	-	-	-	-	-	-
MC06	23283774	0.76	1.07	C	T	C/T(37,12)	T/T(0,24)	-	-	-	-	-	-
MC06	23283951	0.75	1.04	C	CTA	C/CTA(49,8)	CTA/CTA(1,29)	-	-	-	-	-	-
MC06	23284020	0.83	1.17	C	T	C/T(52,7)	T/T(2,35)	-	-	-	-	-	-
MC06	23284120	0.67	0.95	C	T	C/T(43,13)	C/T(3,28)	-	-	-	-	-	-
MC06	23284345	0.68	0.94	C	A	C/A(46,17)	A/A(2,35)	-	-	-	-	-	-
MC06	23284526	0.74	1.05	A	T	A/T(37,5)	A/T(7,43)	-	-	-	-	-	-
MC06	23284664	0.73	1.03	A	G	A/G(41,11)	G/G(2,32)	-	-	-	-	-	-
MC06	23284691	0.79	1.12	C	G	C/G(52,9)	G/G(2,31)	-	-	-	-	-	-
MC06	23284743	0.85	1.21	A	G	A/G(53,7)	G/G(1,33)	-	-	-	-	-	-
MC06	23285071	0.61	0.92	AT	A	AT/A(32,10)	A/A(2,26)	-	-	-	-	-	-
MC06	23285220	0.78	1.1	T	G	T/G(39,9)	G/G(1,28)	-	-	-	-	-	-
MC06	23285825	0.86	1.22	G	C	G/C(63,10)	C/C(0,25)	-	-	-	-	-	-
MC06	23285829	0.87	1.2	T	C	T/C(66,10)	C/C(0,26)	-	-	-	-	-	-
MC06	23286339	0.72	1.02	G	T	G/T(39,12)	T/T(1,24)	-	-	-	-	-	-
MC06	23287051	0.72	1.02	G	T	G/T(45,11)	T/T(2,25)	-	-	-	-	-	-
MC06	23287097	0.76	1.09	T	C	T/C(48,8)	C/C(3,35)	-	-	-	-	-	-
MC06	23287104	0.76	1.07	G	A	G/A(47,9)	G/A(3,33)	-	-	-	-	-	-
MC06	23287111	0.76	1.08	G	A	G/A(46,8)	G/A(3,31)	-	-	-	-	-	-
MC06	23287118	0.75	1.07	C	G	C/G(48,9)	C/G(3,31)	-	-	-	-	-	-
MC06	23287123	0.72	1.04	C	A	C/A(47,10)	C/A(3,32)	-	-	-	-	-	-
MC06	23287169	0.69	0.97	A	G	A/G(36,13)	G/G(2,39)	-	-	-	-	-	-
MC06	23287214	0.73	0.99	TTC	T	TTC/T(36,8)	TTC/T(2,23)	-	-	-	-	-	-
MC06	23287294	0.8	1.13	T	C	T/C(46,7)	C/C(2,28)	-	-	-	-	-	-
MC06	23287449	0.71	1	C	A	C/A(38,11)	A/A(3,43)	-	-	-	-	-	-
MC06	23287458	0.69	0.98	C	G	C/G(36,10)	C/G(4,39)	-	-	-	-	-	-
MC06	23287610	0.74	1.05	T	C	T/C(46,11)	C/C(3,43)	-	-	-	-	-	-
MC06	23287635	0.78	1.1	A	G	A/G(51,10)	G/G(3,49)	-	-	-	-	-	-
MC06	23287734	0.84	1.19	A	T	A/T(49,9)	T/T(0,42)	-	-	-	-	-	-
MC06	23289647	0.81	1.14	A	G	A/G(41,7)	G/G(1,21)	-	-	-	-	-	-
MC06	23289657	0.79	1.12	A	T	A/T(39,5)	T/T(2,19)	-	-	-	-	-	-
MC06	23289660	0.84	1.19	T	G	T/G(40,5)	G/G(1,20)	-	-	-	-	-	-
MC06	23289729	0.81	1.11	A	C	A/C(45,8)	C/C(1,22)	-	-	-	-	-	-
MC06	23300601	0.83	1.18	A	T	A/T(55,11)	T/T(0,32)	-	-	-	-	-	-
MC06	23300682	0.79	1.12	T	C	T/C(62,11)	C/C(2,33)	-	-	-	-	-	-
MC06	23300687	0.81	1.14	T	C	T/C(63,10)	C/C(2,34)	-	-	-	-	-	-
MC06	23300701	0.81	1.14	T	G	T/G(60,10)	G/G(2,37)	-	-	-	-	-	-
MC06	23300796	0.63	0.94	T	TAG	T/TAG(35,15)	TAG/TAG(1,45)	-	-	-	-	-	-
MC06	23301383	0.87	1.2	C	A	C/A(49,5)	A/A(1,23)	-	-	-	-	-	-
MC06	23301401	0.85	1.2	G	A	G/A(45,5)	A/A(1,19)	-	-	-	-	-	-
MC06	23301402	0.74	1.05	G	A	G/A(44,6)	G/A(3,19)	-	-	-	-	-	-
MC06	23301899	0.69	0.97	A	C	A/C(39,11)	A/C(3,29)	-	-	-	-	-	-
MC06	23301967	0.67	0.95	C	T	C/T(36,15)	T/T(1,27)	-	-	-	-	-	-
MC06	23302011	0.66	0.93	G	A	G/A(48,16)	G/A(3,29)	-	-	-	-	-	-
MC06	23302093	0.66	0.93	C	G	C/G(50,17)	C/G(3,31)	-	-	-	-	-	-
MC06	23302161	0.66	0.93	A	G	A/G(49,17)	A/G(3,33)	-	-	-	-	-	-
MC06	23302287	0.66	0.92	TTGTAACTTTATTTTAAA	T	TTGTAACTTTATTTTAAA/T(57,15)	TTGTAACTTTATTTTAAA/T(4,33)	-	-	-	-	-	-
MC06	23302850	0.75	1.07	A	T	A/T(35,8)	T/T(2,31)	-	-	-	-	-	-
MC06	23302919	0.69	0.98	GA	G	GA/G(36,10)	G/G(1,28)	-	-	-	-	-	-
MC06	23304057	0.84	1.13	G	GA	G/GA(42,8)	GA/GA(0,31)	MC06g1598	23303602	23307622	-	Fatty acid elongation(map00062);Metabolic pathways (map01100);Fatty acid metabolism(map01212);Lysosome(map04142);palmitoyl-protein thioesterase(ko:K01074,EC:3.1.2.22)	XP_022159496.1;palmitoyl-protein thioesterase 1-like isoform X1 [Momordica charantia];Q54CM0; Palmitoyl-protein thioesterase 3 OS=Dictyostelium discoideum OX=44689 GN=ppt3 PE=3 SV=1;AT3G60340.2;alpha/beta-Hydrolases superfamily protein;LOC_Os03g01150.1;palmitoyl-protein thioesterase 1 precursor, putative, expressed
MC06	23304063	0.84	1.19	C	T	C/T(42,8)	T/T(0,34)	MC06g1598	23303602	23307622	-	Fatty acid elongation(map00062);Metabolic pathways (map01100);Fatty acid metabolism(map01212);Lysosome(map04142);palmitoyl-protein thioesterase(ko:K01074,EC:3.1.2.22)	XP_022159496.1;palmitoyl-protein thioesterase 1-like isoform X1 [Momordica charantia];Q54CM0; Palmitoyl-protein thioesterase 3 OS=Dictyostelium discoideum OX=44689 GN=ppt3 PE=3 SV=1;AT3G60340.2;alpha/beta-Hydrolases superfamily protein;LOC_Os03g01150.1;palmitoyl-protein thioesterase 1 precursor, putative, expressed
MC06	23304583	0.65	0.93	A	G	A/G(28,13)	G/G(1,34)	MC06g1598	23303602	23307622	-	Fatty acid elongation(map00062);Metabolic pathways (map01100);Fatty acid metabolism(map01212);Lysosome(map04142);palmitoyl-protein thioesterase(ko:K01074,EC:3.1.2.22)	XP_022159496.1;palmitoyl-protein thioesterase 1-like isoform X1 [Momordica charantia];Q54CM0; Palmitoyl-protein thioesterase 3 OS=Dictyostelium discoideum OX=44689 GN=ppt3 PE=3 SV=1;AT3G60340.2;alpha/beta-Hydrolases superfamily protein;LOC_Os03g01150.1;palmitoyl-protein thioesterase 1 precursor, putative, expressed
MC06	23305678	0.85	1.2	G	C	G/C(47,7)	C/C(1,42)	MC06g1598	23303602	23307622	-	Fatty acid elongation(map00062);Metabolic pathways (map01100);Fatty acid metabolism(map01212);Lysosome(map04142);palmitoyl-protein thioesterase(ko:K01074,EC:3.1.2.22)	XP_022159496.1;palmitoyl-protein thioesterase 1-like isoform X1 [Momordica charantia];Q54CM0; Palmitoyl-protein thioesterase 3 OS=Dictyostelium discoideum OX=44689 GN=ppt3 PE=3 SV=1;AT3G60340.2;alpha/beta-Hydrolases superfamily protein;LOC_Os03g01150.1;palmitoyl-protein thioesterase 1 precursor, putative, expressed
MC06	23306998	0.86	1.22	G	A	G/A(43,7)	A/A(0,35)	MC06g1598	23303602	23307622	-	Fatty acid elongation(map00062);Metabolic pathways (map01100);Fatty acid metabolism(map01212);Lysosome(map04142);palmitoyl-protein thioesterase(ko:K01074,EC:3.1.2.22)	XP_022159496.1;palmitoyl-protein thioesterase 1-like isoform X1 [Momordica charantia];Q54CM0; Palmitoyl-protein thioesterase 3 OS=Dictyostelium discoideum OX=44689 GN=ppt3 PE=3 SV=1;AT3G60340.2;alpha/beta-Hydrolases superfamily protein;LOC_Os03g01150.1;palmitoyl-protein thioesterase 1 precursor, putative, expressed
MC06	23308819	0.85	1.21	C	T	C/T(7,61)	C/C(43,2)	-	-	-	-	-	-
MC06	23308847	0.84	1.2	G	T	G/T(7,60)	G/G(47,2)	-	-	-	-	-	-
MC06	23309243	0.69	0.92	A	ACT	A/ACT(37,13)	ACT/ACT(1,36)	-	-	-	-	-	-
MC06	23309247	0.74	0.98	TCG	T	TCG/T(12,38)	TCG/TCG(40,1)	-	-	-	-	-	-
MC06	23309566	0.77	1.09	C	T	C/T(11,44)	C/C(37,1)	-	-	-	-	-	-
MC06	23309586	0.73	1.02	T	TA	T/TA(11,41)	T/T(34,1)	-	-	-	-	-	-
MC06	23309658	0.69	0.98	C	T	C/T(15,41)	C/C(24,1)	MC06g1599	23309651	23312406	-	-	XP_022958392.1;uncharacterized protein LOC111459628 [Cucurbita moschata];-;-;AT1G50190.1;Cysteine/Histidine-rich C1 domain family protein;-;-
MC06	23309760	0.75	1.06	A	G	A/G(10,41)	A/A(37,2)	MC06g1599	23309651	23312406	-	-	XP_022958392.1;uncharacterized protein LOC111459628 [Cucurbita moschata];-;-;AT1G50190.1;Cysteine/Histidine-rich C1 domain family protein;-;-
MC06	23310305	0.76	1.04	TG	T	TG/T(14,47)	TG/TG(33,0)	MC06g1599	23309651	23312406	-	-	XP_022958392.1;uncharacterized protein LOC111459628 [Cucurbita moschata];-;-;AT1G50190.1;Cysteine/Histidine-rich C1 domain family protein;-;-
MC06	23311197	0.68	1	G	GA	G/GA(12,48)	G/G(34,2)	MC06g1599	23309651	23312406	-	-	XP_022958392.1;uncharacterized protein LOC111459628 [Cucurbita moschata];-;-;AT1G50190.1;Cysteine/Histidine-rich C1 domain family protein;-;-
MC06	23311243	0.73	1.03	G	A	G/A(13,50)	G/G(30,2)	MC06g1599	23309651	23312406	-	-	XP_022958392.1;uncharacterized protein LOC111459628 [Cucurbita moschata];-;-;AT1G50190.1;Cysteine/Histidine-rich C1 domain family protein;-;-
MC06	23311392	0.85	1.21	C	T	C/T(6,39)	C/C(42,0)	MC06g1599	23309651	23312406	-	-	XP_022958392.1;uncharacterized protein LOC111459628 [Cucurbita moschata];-;-;AT1G50190.1;Cysteine/Histidine-rich C1 domain family protein;-;-
MC06	23311432	0.72	1.06	GA	G	GA/G(10,43)	GA/GA(42,1)	MC06g1599	23309651	23312406	-	-	XP_022958392.1;uncharacterized protein LOC111459628 [Cucurbita moschata];-;-;AT1G50190.1;Cysteine/Histidine-rich C1 domain family protein;-;-
MC06	23311460	0.76	1.07	G	C	G/C(13,45)	G/G(47,1)	MC06g1599	23309651	23312406	-	-	XP_022958392.1;uncharacterized protein LOC111459628 [Cucurbita moschata];-;-;AT1G50190.1;Cysteine/Histidine-rich C1 domain family protein;-;-
MC06	23311503	0.74	1.05	G	A	G/A(13,48)	G/G(42,2)	MC06g1599	23309651	23312406	-	-	XP_022958392.1;uncharacterized protein LOC111459628 [Cucurbita moschata];-;-;AT1G50190.1;Cysteine/Histidine-rich C1 domain family protein;-;-
MC06	23311530	0.76	1.07	T	C	T/C(11,46)	T/T(40,2)	MC06g1599	23309651	23312406	-	-	XP_022958392.1;uncharacterized protein LOC111459628 [Cucurbita moschata];-;-;AT1G50190.1;Cysteine/Histidine-rich C1 domain family protein;-;-
MC06	23311568	0.81	1.15	C	T	C/T(8,41)	C/C(38,1)	MC06g1599	23309651	23312406	-	-	XP_022958392.1;uncharacterized protein LOC111459628 [Cucurbita moschata];-;-;AT1G50190.1;Cysteine/Histidine-rich C1 domain family protein;-;-
MC06	23312523	0.7	1.02	G	T	G/T(44,8)	G/T(3,24)	-	-	-	-	-	-
MC06	23312569	0.87	1.17	A	ATCTCAATC	A/ATCTCAATC(47,5)	ATCTCAATC/ATCTCAATC(0,27)	-	-	-	-	-	-
MC06	23312573	0.91	1.28	C	G	C/G(5,48)	C/C(28,0)	-	-	-	-	-	-
MC06	23312732	0.84	1.18	A	G	A/G(46,9)	G/G(0,35)	-	-	-	-	-	-
MC06	23312740	0.81	1.15	T	A	T/A(47,11)	A/A(0,38)	-	-	-	-	-	-
MC06	23312820	0.76	1.07	G	A	G/A(48,11)	A/A(2,34)	-	-	-	-	-	-
MC06	23312909	0.71	1	A	G	A/G(52,15)	G/G(2,28)	-	-	-	-	-	-
MC06	23312915	0.73	1.03	G	A	G/A(53,14)	A/A(2,29)	-	-	-	-	-	-
MC06	23313657	0.84	1.19	C	T	C/T(53,10)	T/T(0,49)	-	-	-	-	-	-
MC06	23314054	0.87	1.23	A	T	A/T(34,4)	T/T(1,37)	-	-	-	-	-	-
MC06	23314123	0.92	1.3	A	T	A/A(54,3)	T/T(1,38)	-	-	-	-	-	-
MC06	23314131	0.92	1.32	C	T	C/C(53,2)	T/T(1,40)	-	-	-	-	-	-
MC06	23314156	0.92	1.3	C	T	C/C(53,3)	T/T(1,32)	-	-	-	-	-	-
MC06	23314259	0.85	1.21	A	C	A/C(6,52)	A/A(28,1)	-	-	-	-	-	-
MC06	23314315	0.9	1.27	A	G	A/G(5,62)	A/A(32,1)	-	-	-	-	-	-
MC06	23314431	0.81	1.16	A	G	A/G(58,10)	G/G(1,38)	-	-	-	-	-	-
MC06	23314917	0.65	0.95	CT	C	CT/C(42,10)	CT/C(3,21)	-	-	-	-	-	-
MC06	23315069	0.66	0.94	G	A	G/A(14,49)	G/A(31,4)	-	-	-	-	-	-
MC06	23316072	0.75	1.06	G	T	G/T(41,11)	T/T(2,46)	-	-	-	-	-	-
MC06	23316296	0.81	1.15	T	C	T/C(44,8)	C/C(1,30)	-	-	-	-	-	-
MC06	23316502	0.79	1.14	C	T	C/T(30,7)	T/T(0,32)	-	-	-	-	-	-
MC06	23316546	0.84	1.18	T	A	T/A(36,7)	A/A(0,32)	-	-	-	-	-	-
MC06	23316611	0.84	1.19	A	G	A/G(32,6)	G/G(0,33)	-	-	-	-	-	-
MC06	23316910	0.85	1.22	TC	T	TC/T(34,3)	T/T(2,41)	-	-	-	-	-	-
MC06	23317509	0.74	1.05	T	C	T/C(32,11)	C/C(0,37)	-	-	-	-	-	-
MC06	23317542	0.74	1.05	T	C	T/C(34,12)	C/C(0,34)	-	-	-	-	-	-
MC06	23317589	0.77	1.09	C	T	C/T(37,11)	T/T(0,36)	-	-	-	-	-	-
MC06	23317806	0.74	0.98	CT	CTT,C	CT/C(34,0,11)	C/C(0,0,21)	-	-	-	-	-	-
MC06	23318169	0.85	1.21	G	T	G/T(41,7)	T/T(0,31)	-	-	-	-	-	-
MC06	23318337	0.76	1.08	G	A	G/A(10,42)	G/G(41,2)	-	-	-	-	-	-
MC06	23318675	0.67	0.95	G	A	G/A(35,12)	G/A(2,25)	-	-	-	-	-	-
MC06	23318755	0.66	0.93	C	A	C/A(33,12)	C/A(2,25)	-	-	-	-	-	-
MC06	23319127	0.87	1.22	T	G	T/G(45,7)	G/G(0,31)	-	-	-	-	-	-
MC06	23319128	0.87	1.23	T	A	T/A(46,7)	A/A(0,31)	-	-	-	-	-	-
MC06	23319282	0.79	1.12	A	G	A/G(45,6)	A/G(3,30)	-	-	-	-	-	-
MC06	23319443	0.71	1.01	A	T	A/T(39,8)	A/T(5,37)	-	-	-	-	-	-
MC06	23319563	0.8	1.13	C	T	C/T(40,7)	T/T(2,37)	MC06g1601	23319461	23319595	-	-	PLY86165.1;hypothetical protein LSAT_6X94260 [Lactuca sativa];-;-;-;-;-;-
MC06	23319568	0.76	1.09	A	G	A/G(39,8)	G/G(2,37)	MC06g1601	23319461	23319595	-	-	PLY86165.1;hypothetical protein LSAT_6X94260 [Lactuca sativa];-;-;-;-;-;-
MC06	23320003	0.69	0.98	G	A	G/A(45,13)	G/A(3,33)	-	-	-	-	-	-
MC06	23320298	0.72	1.02	C	T	C/T(11,49)	C/C(39,4)	-	-	-	-	-	-
MC06	23320336	0.76	1.08	A	G	A/G(50,10)	G/G(3,40)	-	-	-	-	-	-
MC06	23320565	0.82	1.16	T	C	T/C(42,9)	C/C(0,55)	-	-	-	-	-	-
MC06	23320753	0.87	1.24	A	G	A/G(44,5)	G/G(1,41)	-	-	-	-	-	-
MC06	23321022	0.88	1.25	A	T	A/T(45,6)	T/T(0,28)	-	-	-	-	-	-
MC06	23321063	0.86	1.21	A	G	A/G(48,8)	G/G(0,34)	-	-	-	-	-	-
MC06	23321096	0.89	1.26	T	C	T/C(59,7)	C/C(0,37)	-	-	-	-	-	-
MC06	23321117	0.91	1.28	A	T	A/A(58,6)	T/T(0,36)	-	-	-	-	-	-
MC06	23321119	0.91	1.28	C	T	C/T(6,59)	C/C(36,0)	-	-	-	-	-	-
MC06	23321341	0.81	1.14	T	A	T/A(59,14)	A/A(0,27)	-	-	-	-	-	-
MC06	23321494	0.79	1.11	A	G	A/G(55,15)	G/G(0,34)	-	-	-	-	-	-
MC06	23321542	0.81	1.14	T	C	T/C(58,14)	C/C(0,35)	-	-	-	-	-	-
MC06	23321766	0.87	1.22	A	G	A/G(44,7)	A/A(34,0)	-	-	-	-	-	-
MC06	23321798	0.85	1.21	A	G	A/G(44,6)	G/G(1,35)	-	-	-	-	-	-
MC06	23321799	0.79	1.14	GA	G	G/G(4,40)	GA/GA(31,1)	-	-	-	-	-	-
MC06	23322007	0.82	1.15	T	C	T/C(7,38)	T/T(33,1)	MC06g1602	23321831	23322634	-	-	XP_022159561.1;probable disease resistance protein At4g19060 [Momordica charantia];Q84WD3; Probable disease resistance protein At4g19060 OS=Arabidopsis thaliana OX=3702 GN=At4g19060 PE=2 SV=2;AT4G19060.1;P-loop containing nucleoside triphosphate hydrolases superfamily protein;LOC_Os01g58510.1;NB-ARC domain containing protein, expressed
MC06	23322265	0.78	1.09	G	T	G/T(55,13)	T/T(1,34)	MC06g1602	23321831	23322634	-	-	XP_022159561.1;probable disease resistance protein At4g19060 [Momordica charantia];Q84WD3; Probable disease resistance protein At4g19060 OS=Arabidopsis thaliana OX=3702 GN=At4g19060 PE=2 SV=2;AT4G19060.1;P-loop containing nucleoside triphosphate hydrolases superfamily protein;LOC_Os01g58510.1;NB-ARC domain containing protein, expressed
MC06	23322410	0.81	1.15	C	G	C/G(8,49)	C/C(42,2)	MC06g1602	23321831	23322634	-	-	XP_022159561.1;probable disease resistance protein At4g19060 [Momordica charantia];Q84WD3; Probable disease resistance protein At4g19060 OS=Arabidopsis thaliana OX=3702 GN=At4g19060 PE=2 SV=2;AT4G19060.1;P-loop containing nucleoside triphosphate hydrolases superfamily protein;LOC_Os01g58510.1;NB-ARC domain containing protein, expressed
MC06	23322824	0.81	1.13	T	A	T/A(48,11)	A/A(0,40)	-	-	-	-	-	-
MC06	23323074	0.76	1.08	T	A	T/A(48,13)	A/A(1,42)	-	-	-	-	-	-
MC06	23323151	0.76	1.09	T	G	T/G(53,12)	G/G(2,46)	-	-	-	-	-	-
MC06	23323170	0.74	1.05	C	T	C/T(56,15)	T/T(2,43)	-	-	-	-	-	-
MC06	23323245	0.7	0.99	A	C	A/C(18,61)	A/A(40,3)	-	-	-	-	-	-
MC06	23323354	0.71	1	AG	A	AG/A(57,14)	AG/A(3,37)	-	-	-	-	-	-
MC06	23323439	0.73	1.03	A	G	A/G(17,51)	A/A(44,1)	-	-	-	-	-	-
MC06	23323979	0.69	0.98	T	C	T/C(44,11)	T/C(4,34)	-	-	-	-	-	-
MC06	23324206	0.74	1.05	T	TC	T/TC(48,11)	T/TC(3,38)	-	-	-	-	-	-
MC06	23324249	0.72	1	G	A	G/A(39,10)	G/A(3,35)	-	-	-	-	-	-
MC06	23324346	0.81	1.15	G	C	G/C(35,8)	C/C(0,35)	-	-	-	-	-	-
MC06	23324373	0.82	1.15	T	C	T/C(40,9)	C/C(0,31)	-	-	-	-	-	-
MC06	23324376	0.8	1.13	T	C	T/C(40,10)	C/C(0,30)	-	-	-	-	-	-
MC06	23324476	0.8	1.14	AAT	A	AAT/A(45,11)	A/A(0,30)	-	-	-	-	-	-
MC06	23324528	0.8	1.15	CTACG	C	CTACG/C(10,45)	CTACG/CTACG(44,0)	-	-	-	-	-	-
MC06	23324553	0.83	1.16	G	GGGCA	G/GGGCA(49,9)	GGGCA/GGGCA(0,45)	-	-	-	-	-	-
MC06	23324595	0.88	1.24	T	G	T/G(46,6)	G/G(0,45)	-	-	-	-	-	-
MC06	23324642	0.92	1.3	G	A	G/A(5,57)	G/G(46,0)	-	-	-	-	-	-
MC06	23324688	0.86	1.22	C	T	C/T(10,67)	C/C(47,0)	-	-	-	-	-	-
MC06	23324690	0.87	1.24	G	A	G/A(68,8)	A/A(1,46)	-	-	-	-	-	-
MC06	23324718	0.89	1.24	T	C	T/C(65,8)	C/C(0,48)	-	-	-	-	-	-
MC06	23324744	0.89	1.16	TTGACTTGACTCG	T	TTGACTTGACTCG/T(63,8)	T/T(0,36)	-	-	-	-	-	-
MC06	23324781	0.89	1.25	T	G	T/G(55,7)	G/G(0,35)	-	-	-	-	-	-
MC06	23324786	0.88	1.23	ATAT	A	ATAT/A(52,7)	A/A(0,34)	-	-	-	-	-	-
MC06	23324993	0.78	1.12	C	T	C/T(10,39)	C/C(22,0)	-	-	-	-	-	-
MC06	23325017	0.77	1.06	G	A	G/A(9,38)	G/G(22,1)	-	-	-	-	-	-
MC06	23325037	0.78	1.1	A	G	A/G(8,37)	A/A(21,1)	-	-	-	-	-	-
MC06	23325099	0.76	1.07	T	TTTCC	T/TTTCC(6,33)	T/TTTCC(30,3)	-	-	-	-	-	-
MC06	23325214	0.76	0.91	AAAAACCCCCTAACCCGTG	A	AAAAACCCCCTAACCCGTG/A(43,9)	AAAAACCCCCTAACCCGTG/A(1,17)	-	-	-	-	-	-
MC06	23325243	0.75	1.05	G	A	G/A(8,41)	G/G(20,2)	-	-	-	-	-	-
MC06	23325578	0.82	1.16	T	G	T/G(10,56)	T/T(31,1)	-	-	-	-	-	-
MC06	23325906	0.79	1.11	A	T	A/T(10,37)	A/A(44,0)	-	-	-	-	-	-
MC06	23326026	0.91	1.29	G	A	G/A(3,31)	G/G(37,0)	-	-	-	-	-	-
MC06	23326646	0.86	1.21	A	G	A/G(54,9)	G/G(0,37)	MC06g1603	23326108	23331127	-	-	XP_022159600.1;deSI-like protein At4g17486 [Momordica charantia];Q93VG8; DeSI-like protein At4g17486 OS=Arabidopsis thaliana OX=3702 GN=At4g17486 PE=2 SV=1;AT5G47310.1;PPPDE putative thiol peptidase family protein;LOC_Os03g01130.1;ethylene-responsive element-binding protein, putative, expressed
MC06	23326819	0.87	1.23	A	T	A/T(46,7)	T/T(0,37)	MC06g1603	23326108	23331127	-	-	XP_022159600.1;deSI-like protein At4g17486 [Momordica charantia];Q93VG8; DeSI-like protein At4g17486 OS=Arabidopsis thaliana OX=3702 GN=At4g17486 PE=2 SV=1;AT5G47310.1;PPPDE putative thiol peptidase family protein;LOC_Os03g01130.1;ethylene-responsive element-binding protein, putative, expressed
MC06	23326850	0.85	1.2	G	A	G/A(8,44)	G/G(34,0)	MC06g1603	23326108	23331127	-	-	XP_022159600.1;deSI-like protein At4g17486 [Momordica charantia];Q93VG8; DeSI-like protein At4g17486 OS=Arabidopsis thaliana OX=3702 GN=At4g17486 PE=2 SV=1;AT5G47310.1;PPPDE putative thiol peptidase family protein;LOC_Os03g01130.1;ethylene-responsive element-binding protein, putative, expressed
MC06	23327109	0.79	1.11	A	G	A/G(37,10)	G/G(0,41)	MC06g1603	23326108	23331127	-	-	XP_022159600.1;deSI-like protein At4g17486 [Momordica charantia];Q93VG8; DeSI-like protein At4g17486 OS=Arabidopsis thaliana OX=3702 GN=At4g17486 PE=2 SV=1;AT5G47310.1;PPPDE putative thiol peptidase family protein;LOC_Os03g01130.1;ethylene-responsive element-binding protein, putative, expressed
MC06	23327496	0.75	1.07	C	T	C/T(12,51)	C/C(34,2)	MC06g1603	23326108	23331127	-	-	XP_022159600.1;deSI-like protein At4g17486 [Momordica charantia];Q93VG8; DeSI-like protein At4g17486 OS=Arabidopsis thaliana OX=3702 GN=At4g17486 PE=2 SV=1;AT5G47310.1;PPPDE putative thiol peptidase family protein;LOC_Os03g01130.1;ethylene-responsive element-binding protein, putative, expressed
MC06	23327586	0.82	1.15	C	T	C/T(37,7)	T/T(1,39)	MC06g1603	23326108	23331127	-	-	XP_022159600.1;deSI-like protein At4g17486 [Momordica charantia];Q93VG8; DeSI-like protein At4g17486 OS=Arabidopsis thaliana OX=3702 GN=At4g17486 PE=2 SV=1;AT5G47310.1;PPPDE putative thiol peptidase family protein;LOC_Os03g01130.1;ethylene-responsive element-binding protein, putative, expressed
MC06	23328863	0.72	1.02	T	A	T/A(47,16)	A/A(1,36)	MC06g1603	23326108	23331127	-	-	XP_022159600.1;deSI-like protein At4g17486 [Momordica charantia];Q93VG8; DeSI-like protein At4g17486 OS=Arabidopsis thaliana OX=3702 GN=At4g17486 PE=2 SV=1;AT5G47310.1;PPPDE putative thiol peptidase family protein;LOC_Os03g01130.1;ethylene-responsive element-binding protein, putative, expressed
MC06	23331168	0.85	1.2	T	C	T/C(46,8)	C/C(0,50)	-	-	-	-	-	-
MC06	23331568	0.85	1.18	T	A	T/A(46,6)	A/A(1,30)	-	-	-	-	-	-
MC06	23331635	0.76	1.07	G	C	G/C(10,49)	G/G(39,3)	-	-	-	-	-	-
MC06	23331645	0.75	1.06	T	C	T/C(46,10)	C/C(3,40)	-	-	-	-	-	-
MC06	23331983	0.73	1.06	C	CA	C/CA(46,13)	CA/CA(1,42)	-	-	-	-	-	-
MC06	23332106	0.71	1.01	A	G	A/G(52,17)	G/G(1,26)	-	-	-	-	-	-
MC06	23332352	0.75	1.06	A	G	A/G(53,18)	G/G(0,28)	-	-	-	-	-	-
MC06	23332372	0.78	1.1	C	T	C/T(49,11)	T/T(1,26)	-	-	-	-	-	-
MC06	23332373	0.77	1.09	A	G	A/G(49,12)	G/G(1,27)	-	-	-	-	-	-
MC06	23332466	0.77	1.07	A	AC	A/AC(9,38)	A/A(25,1)	-	-	-	-	-	-
MC06	23332469	0.72	1.02	A	G	A/G(11,35)	A/A(25,1)	-	-	-	-	-	-
MC06	23332672	0.84	1.18	T	C	T/C(8,52)	T/T(32,1)	-	-	-	-	-	-
MC06	23332956	0.78	1.06	C	CA	C/CA(4,25)	C/C(17,1)	-	-	-	-	-	-
MC06	23333198	0.72	0.99	C	A	C/A(10,47)	C/A(24,3)	-	-	-	-	-	-
MC06	23333280	0.65	0.93	T	C	T/C(20,55)	T/C(35,3)	-	-	-	-	-	-
MC06	23333344	0.71	1.01	A	G	A/G(15,51)	A/A(32,2)	-	-	-	-	-	-
MC06	23333409	0.7	1.01	AAAG	A	AAAG/A(13,46)	AAAG/A(30,2)	-	-	-	-	-	-
MC06	23333410	0.67	0.97	AAG	A	AAG/A(11,45)	AAG/AAG(29,2)	-	-	-	-	-	-
MC06	23333429	0.75	1.04	T	TAA	T/TAA(12,49)	T/T(31,1)	-	-	-	-	-	-
MC06	23333479	0.66	0.91	TA	T	TA/T(15,46)	TA/TA(33,2)	-	-	-	-	-	-
MC06	23333511	0.73	1.01	G	A	G/A(15,48)	G/G(30,1)	-	-	-	-	-	-
MC06	23334380	0.77	1.1	A	G	A/G(37,10)	G/G(0,42)	-	-	-	-	-	-
MC06	23334435	0.77	1.11	G	GA	G/GA(44,10)	GA/GA(0,36)	-	-	-	-	-	-
MC06	23335073	0.72	1	GA	G	GA/G(10,43)	GA/GA(34,1)	-	-	-	-	-	-
MC06	23335112	0.82	1.02	GACAACAAATAAGAAATTTGTTTT	G	GACAACAAATAAGAAATTTGTTTT/G(50,6)	GACAACAAATAAGAAATTTGTTTT/G(1,23)	-	-	-	-	-	-
MC06	23335172	0.8	1.11	A	T	A/T(53,7)	T/T(3,31)	-	-	-	-	-	-
MC06	23335622	0.68	0.98	A	G	A/G(38,12)	G/G(2,31)	-	-	-	-	-	-
MC06	23335850	0.76	1.07	T	G	T/G(10,39)	T/T(51,2)	-	-	-	-	-	-
MC06	23336180	0.85	1.2	A	G	A/G(5,38)	A/A(25,1)	-	-	-	-	-	-
MC06	23336458	0.91	1.29	G	A	G/A(5,53)	G/G(34,0)	-	-	-	-	-	-
MC06	23347172	0.71	1.01	G	A	G/A(9,29)	G/G(37,2)	-	-	-	-	-	-
MC06	23347263	0.79	1.12	G	T	G/T(48,8)	T/T(3,45)	-	-	-	-	-	-
MC06	23348402	0.79	1.12	G	T	G/T(55,11)	T/T(2,43)	-	-	-	-	-	-
MC06	23348447	0.86	1.22	T	G	T/G(66,10)	G/G(0,45)	-	-	-	-	-	-
MC06	23348455	0.88	1.25	T	C	T/C(68,9)	C/C(0,45)	-	-	-	-	-	-
MC06	23349244	0.77	1.09	G	C	G/C(55,11)	C/C(3,47)	-	-	-	-	-	-
MC06	23350316	0.79	1.12	C	G	C/G(8,38)	C/C(30,1)	-	-	-	-	-	-
MC06	23350320	0.77	1.08	A	G	A/G(9,36)	A/A(28,1)	-	-	-	-	-	-
MC06	23350651	0.74	1.05	T	C	T/C(49,13)	C/C(2,41)	-	-	-	-	-	-
MC06	23350792	0.8	1.13	G	A	G/A(57,11)	A/A(2,54)	-	-	-	-	-	-
MC06	23352195	0.79	1.12	T	C	T/C(12,45)	T/T(38,0)	-	-	-	-	-	-
MC06	23352197	0.76	1.08	C	A	C/A(14,45)	C/C(40,0)	-	-	-	-	-	-
MC06	23352418	0.73	1.05	T	C	T/C(13,45)	T/T(32,1)	-	-	-	-	-	-
MC06	23352484	0.75	1.06	C	T	C/T(12,45)	C/C(25,1)	-	-	-	-	-	-
MC06	23352796	0.8	1.13	T	C	T/C(7,57)	T/C(31,3)	-	-	-	-	-	-
MC06	23352868	0.81	1.15	A	G	A/G(6,43)	A/A(28,2)	-	-	-	-	-	-
MC06	23352997	0.74	1.05	G	A	G/A(12,42)	G/G(27,1)	-	-	-	-	-	-
MC06	23353019	0.71	1.01	T	C	T/C(13,43)	T/T(33,2)	-	-	-	-	-	-
MC06	23353345	0.76	1.06	A	G	A/G(15,48)	A/A(34,0)	-	-	-	-	-	-
MC06	23354005	0.68	1.01	ACATTTAAGAATAATG	A	ACATTTAAGAATAATG/A(5,15)	ACATTTAAGAATAATG/ACATTTAAGAATAATG(47,0)	-	-	-	-	-	-
MC06	23354101	0.77	1.09	C	T	C/T(6,24)	C/C(65,2)	-	-	-	-	-	-
MC06	23354176	0.85	1.21	T	C	T/C(3,33)	T/T(29,2)	-	-	-	-	-	-
MC06	23354246	0.74	1.04	C	T	C/T(8,34)	C/C(25,2)	-	-	-	-	-	-
MC06	23354619	0.78	1.09	T	TA	T/TA(9,36)	T/T(24,0)	-	-	-	-	-	-
MC06	23354740	0.81	1.14	C	T	C/T(8,34)	C/C(30,0)	-	-	-	-	-	-
MC06	23355041	0.76	1.07	T	C	T/C(10,50)	T/T(36,3)	-	-	-	-	-	-
MC06	23355084	0.64	0.98	CTCATTTGA	C	CTCATTTGA/C(13,41)	CTCATTTGA/CTCATTTGA(41,1)	-	-	-	-	-	-
MC06	23355578	0.75	1.06	T	C	T/C(17,50)	T/T(29,0)	-	-	-	-	-	-
MC06	23355603	0.77	1.09	G	A	G/A(16,53)	G/G(27,0)	-	-	-	-	-	-
MC06	23355707	0.69	0.97	A	G	A/G(17,44)	A/A(28,1)	-	-	-	-	-	-
MC06	23355779	0.59	0.95	CAAGTTCAACTTAAGCT	C	CAAGTTCAACTTAAGCT/C(11,34)	CAAGTTCAACTTAAGCT/CAAGTTCAACTTAAGCT(41,0)	-	-	-	-	-	-
MC06	23355804	0.77	1.1	C	T	C/T(12,47)	C/C(45,1)	-	-	-	-	-	-
MC06	23355816	0.79	1.12	G	C	G/C(11,48)	G/G(44,1)	-	-	-	-	-	-
MC06	23356122	0.79	1.14	T	TG	T/TG(10,55)	T/T(38,0)	-	-	-	-	-	-
MC06	23357998	0.81	1.14	G	A	G/A(9,44)	G/G(40,1)	-	-	-	-	-	-
MC06	23358027	0.75	1.04	AAAAAAAAGG	A	AAAAAAAAGG/A(9,37)	AAAAAAAAGG/AAAAAAAAGG(40,1)	-	-	-	-	-	-
MC06	23358515	0.81	1.14	T	C	T/C(13,54)	T/T(35,0)	-	-	-	-	-	-
MC06	23359676	0.81	1.15	G	C	G/C(10,43)	G/G(34,0)	-	-	-	-	-	-
MC06	23360944	0.73	1.04	A	C	A/C(9,29)	A/A(33,1)	MC06g1606	23360306	23361775	-;molecular_function(GO:0003674);catalytic activity(GO:0003824);phospholipase activity(GO:0004620);triglyceride lipase activity(GO:0004806);phospholipase A1 activity(GO:0008970);lipase activity(GO:0016298);hydrolase activity(GO:0016787);hydrolase activity, acting on ester bonds(GO:0016788);galactolipase activity(GO:0047714);carboxylic ester hydrolase activity(GO:0052689);cellular_component(GO:000…	-	TYK31086.1;phospholipase A1-Ibeta2 [Cucumis melo var. makuwa];O23522; Phospholipase A1-Ibeta2, chloroplastic OS=Arabidopsis thaliana OX=3702 GN=At4g16820 PE=1 SV=2;AT4G16820.1;alpha/beta-Hydrolases superfamily protein;LOC_Os02g43700.1;triacylglycerol lipase like protein, putative, expressed
MC06	23361403	0.82	1.15	T	C	T/C(7,31)	T/T(25,0)	MC06g1606	23360306	23361775	-;molecular_function(GO:0003674);catalytic activity(GO:0003824);phospholipase activity(GO:0004620);triglyceride lipase activity(GO:0004806);phospholipase A1 activity(GO:0008970);lipase activity(GO:0016298);hydrolase activity(GO:0016787);hydrolase activity, acting on ester bonds(GO:0016788);galactolipase activity(GO:0047714);carboxylic ester hydrolase activity(GO:0052689);cellular_component(GO:000…	-	TYK31086.1;phospholipase A1-Ibeta2 [Cucumis melo var. makuwa];O23522; Phospholipase A1-Ibeta2, chloroplastic OS=Arabidopsis thaliana OX=3702 GN=At4g16820 PE=1 SV=2;AT4G16820.1;alpha/beta-Hydrolases superfamily protein;LOC_Os02g43700.1;triacylglycerol lipase like protein, putative, expressed
MC06	23361652	0.72	1.01	A	G	A/G(9,39)	A/G(28,3)	MC06g1606	23360306	23361775	-;molecular_function(GO:0003674);catalytic activity(GO:0003824);phospholipase activity(GO:0004620);triglyceride lipase activity(GO:0004806);phospholipase A1 activity(GO:0008970);lipase activity(GO:0016298);hydrolase activity(GO:0016787);hydrolase activity, acting on ester bonds(GO:0016788);galactolipase activity(GO:0047714);carboxylic ester hydrolase activity(GO:0052689);cellular_component(GO:000…	-	TYK31086.1;phospholipase A1-Ibeta2 [Cucumis melo var. makuwa];O23522; Phospholipase A1-Ibeta2, chloroplastic OS=Arabidopsis thaliana OX=3702 GN=At4g16820 PE=1 SV=2;AT4G16820.1;alpha/beta-Hydrolases superfamily protein;LOC_Os02g43700.1;triacylglycerol lipase like protein, putative, expressed
MC06	23362076	0.89	1.25	A	G	G/G(2,37)	A/A(30,2)	-	-	-	-	-	-
MC06	23362134	0.79	1.09	G	A	G/A(6,41)	G/G(31,3)	-	-	-	-	-	-
MC06	23362173	0.74	1.05	C	G	C/G(9,43)	C/G(32,3)	-	-	-	-	-	-
MC06	23362174	0.74	1.05	A	G	A/G(9,43)	A/G(32,3)	-	-	-	-	-	-
MC06	23362217	0.76	1.07	T	G	T/G(9,46)	T/G(35,3)	-	-	-	-	-	-
MC06	23362255	0.72	1.02	C	A	C/A(11,47)	C/A(41,4)	-	-	-	-	-	-
MC06	23362356	0.71	1	G	A	G/A(13,58)	G/A(32,4)	-	-	-	-	-	-
MC06	23362389	0.76	1.06	A	T	A/T(14,61)	A/A(37,2)	-	-	-	-	-	-
MC06	23362408	0.75	1.06	A	T	A/T(14,57)	A/A(37,2)	-	-	-	-	-	-
MC06	23362417	0.76	1.07	A	G	A/G(14,58)	A/A(40,2)	-	-	-	-	-	-
MC06	23362647	0.79	1.12	A	G	A/G(12,64)	A/A(38,2)	-	-	-	-	-	-
MC06	23362678	0.78	1.11	T	G	T/G(13,66)	T/T(44,2)	-	-	-	-	-	-
MC06	23362683	0.77	1.09	C	G	C/G(14,62)	C/C(45,2)	-	-	-	-	-	-
MC06	23362829	0.85	1.2	G	A	G/A(7,39)	G/G(43,0)	-	-	-	-	-	-
MC06	23362861	0.85	1.21	T	G	T/G(6,43)	T/T(39,1)	-	-	-	-	-	-
MC06	23362925	0.79	1.12	C	G	C/G(9,46)	C/C(43,2)	-	-	-	-	-	-
MC06	23363073	0.9	1.27	C	T	C/T(5,43)	C/C(44,0)	-	-	-	-	-	-
MC06	23363256	0.84	1.19	A	G	A/G(7,38)	A/A(31,0)	-	-	-	-	-	-
MC06	23363380	0.87	1.24	G	A	G/A(6,45)	G/G(37,0)	-	-	-	-	-	-
MC06	23363610	0.79	1.11	C	T	C/T(9,38)	C/C(44,1)	-	-	-	-	-	-
MC06	23363612	0.78	1.11	T	A	T/A(9,37)	T/T(45,1)	-	-	-	-	-	-
MC06	23363639	0.79	1.12	C	A	C/A(9,40)	C/C(44,1)	-	-	-	-	-	-
MC06	23364048	0.82	1.15	C	G	C/G(6,47)	C/G(39,3)	-	-	-	-	-	-
MC06	23364631	0.75	1.05	C	G	C/G(11,43)	C/C(37,2)	-	-	-	-	-	-
MC06	23364727	0.69	1.01	G	GT	G/GT(6,32)	G/G(31,2)	-	-	-	-	-	-
MC06	23364820	0.86	1.21	C	T	C/T(5,41)	C/C(29,1)	-	-	-	-	-	-
MC06	23365239	0.68	0.96	G	C	G/C(11,48)	G/C(19,3)	-	-	-	-	-	-
MC06	23365253	0.66	0.93	C	T	C/T(11,43)	C/T(19,3)	-	-	-	-	-	-
MC06	23365301	0.8	1.14	G	A	G/A(8,47)	G/G(19,1)	-	-	-	-	-	-
MC06	23365335	0.73	1.02	T	TA	T/TA(7,44)	T/T(20,2)	-	-	-	-	-	-
MC06	23365784	0.73	1.03	T	C	T/C(10,40)	T/C(38,3)	-	-	-	-	-	-
MC06	23365887	0.84	1.18	A	C	A/C(6,43)	A/A(46,2)	-	-	-	-	-	-
MC06	23366200	0.69	0.99	G	T	G/T(12,39)	G/G(31,2)	-	-	-	-	-	-
MC06	23366206	0.69	0.98	C	A	C/A(13,40)	C/C(29,2)	-	-	-	-	-	-
MC06	23367180	0.8	1.16	T	TGGCGCGCGGAGAGGG	T/TGGCGCGCGGAGAGGG(5,38)	T/TGGCGCGCGGAGAGGG(39,2)	-	-	-	-	-	-
MC06	23367279	0.78	1.1	G	T	G/T(13,45)	G/G(28,0)	-	-	-	-	-	-
MC06	23367416	0.77	1.09	T	G	T/G(13,51)	T/T(34,1)	-	-	-	-	-	-
MC06	23367418	0.78	1.1	T	C	T/C(12,51)	T/T(34,1)	-	-	-	-	-	-
MC06	23367558	0.75	1.06	TTATATATA	T	TTATATATA/T(10,36)	TTATATATA/TTATATATA(21,0)	-	-	-	-	-	-
MC06	23367729	0.72	1.05	AATTTTCTAAAAC	A	AATTTTCTAAAAC/A(14,42)	AATTTTCTAAAAC/AATTTTCTAAAAC(23,0)	-	-	-	-	-	-
MC06	23367749	0.79	1.12	T	A	T/A(12,46)	T/T(25,0)	-	-	-	-	-	-
MC06	23367816	0.79	1.12	C	G	C/G(13,49)	C/C(29,0)	-	-	-	-	-	-
MC06	23367993	0.86	1.22	C	T	C/T(56,9)	T/T(0,28)	-	-	-	-	-	-
MC06	23368015	0.86	1.22	C	G	C/G(10,61)	C/C(27,0)	-	-	-	-	-	-
MC06	23368330	0.75	1.04	T	TC	T/TC(10,39)	T/T(27,1)	-	-	-	-	-	-
MC06	23368394	0.71	1.01	C	G	C/G(15,37)	C/C(27,0)	-	-	-	-	-	-
MC06	23368546	0.74	1.05	T	C	T/C(12,51)	T/T(32,2)	-	-	-	-	-	-
MC06	23369070	0.7	0.98	C	G	C/G(10,32)	C/C(42,3)	-	-	-	-	-	-
MC06	23369287	0.68	0.96	A	C	A/C(13,34)	A/A(40,2)	-	-	-	-	-	-
MC06	23369368	0.67	0.94	G	T	G/T(19,43)	G/G(36,1)	-	-	-	-	-	-
MC06	23369502	0.79	1.12	T	C	T/C(12,46)	T/T(32,0)	-	-	-	-	-	-
MC06	23369655	0.77	1.11	C	T	C/T(11,41)	C/C(45,0)	-	-	-	-	-	-
MC06	23369734	0.84	1.19	AG	A	AG/A(9,47)	AG/AG(41,0)	-	-	-	-	-	-
MC06	23369741	0.83	1.17	G	A	G/A(10,49)	G/G(42,0)	-	-	-	-	-	-
MC06	23369795	0.84	1.19	A	T	A/T(10,53)	A/A(51,0)	-	-	-	-	-	-
MC06	23369954	0.8	1.13	C	T	C/T(11,44)	C/C(38,0)	-	-	-	-	-	-
MC06	23370017	0.77	1.15	G	GAAAAAA	G/GAAAAAA(8,41)	G/G(37,0)	-	-	-	-	-	-
MC06	23370025	0.85	1.2	G	A	G/A(8,46)	G/G(38,0)	-	-	-	-	-	-
MC06	23370143	0.75	1.06	T	C	T/C(17,50)	T/T(36,0)	-	-	-	-	-	-
MC06	23370177	0.73	1.04	G	A	G/A(20,55)	G/G(39,0)	-	-	-	-	-	-
MC06	23370575	0.85	1.2	T	C	T/C(5,35)	T/T(36,1)	-	-	-	-	-	-
MC06	23370712	0.77	1.09	G	A	G/A(10,33)	G/G(34,0)	-	-	-	-	-	-
MC06	23371308	0.74	1.05	G	C	G/C(12,40)	G/G(40,1)	-	-	-	-	-	-
MC06	23371328	0.79	1.11	A	G	A/G(10,43)	A/A(42,1)	-	-	-	-	-	-
MC06	23371618	0.69	0.98	T	C	T/C(15,39)	T/T(42,1)	-	-	-	-	-	-
MC06	23371892	0.73	1.04	A	C	A/C(14,43)	A/A(49,1)	MC06g1607	23371879	23374853	response to acid chemical(GO:0001101);response to stress(GO:0006950);response to osmotic stress(GO:0006970);biological_process(GO:0008150);response to abiotic stimulus(GO:0009628);response to salt stress(GO:0009651);response to endogenous stimulus(GO:0009719);response to hormone(GO:0009725);response to cytokinin(GO:0009735);response to abscisic acid(GO:0009737);regulation of abscisic acid-activat…	-;plasminogen activator inhibitor 1 R--binding protein(ko:K13199)	XP_022159516.1;RGG repeats nuclear R- binding protein A-like [Momordica charantia];O23593; RGG repeats nuclear R- binding protein B OS=Arabidopsis thaliana OX=3702 GN=RGGB PE=1 SV=1;AT4G17520.1;Hyaluronan / mR- binding family;LOC_Os01g41880.1;hyaluronan/mR- binding family domain containing protein, expressed
MC06	23373475	0.67	0.96	GC	G	GC/G(14,51)	GC/G(27,3)	MC06g1607	23371879	23374853	response to acid chemical(GO:0001101);response to stress(GO:0006950);response to osmotic stress(GO:0006970);biological_process(GO:0008150);response to abiotic stimulus(GO:0009628);response to salt stress(GO:0009651);response to endogenous stimulus(GO:0009719);response to hormone(GO:0009725);response to cytokinin(GO:0009735);response to abscisic acid(GO:0009737);regulation of abscisic acid-activat…	-;plasminogen activator inhibitor 1 R--binding protein(ko:K13199)	XP_022159516.1;RGG repeats nuclear R- binding protein A-like [Momordica charantia];O23593; RGG repeats nuclear R- binding protein B OS=Arabidopsis thaliana OX=3702 GN=RGGB PE=1 SV=1;AT4G17520.1;Hyaluronan / mR- binding family;LOC_Os01g41880.1;hyaluronan/mR- binding family domain containing protein, expressed
MC06	23373633	0.66	0.95	G	T	G/T(13,49)	G/T(31,4)	MC06g1607	23371879	23374853	response to acid chemical(GO:0001101);response to stress(GO:0006950);response to osmotic stress(GO:0006970);biological_process(GO:0008150);response to abiotic stimulus(GO:0009628);response to salt stress(GO:0009651);response to endogenous stimulus(GO:0009719);response to hormone(GO:0009725);response to cytokinin(GO:0009735);response to abscisic acid(GO:0009737);regulation of abscisic acid-activat…	-;plasminogen activator inhibitor 1 R--binding protein(ko:K13199)	XP_022159516.1;RGG repeats nuclear R- binding protein A-like [Momordica charantia];O23593; RGG repeats nuclear R- binding protein B OS=Arabidopsis thaliana OX=3702 GN=RGGB PE=1 SV=1;AT4G17520.1;Hyaluronan / mR- binding family;LOC_Os01g41880.1;hyaluronan/mR- binding family domain containing protein, expressed
MC06	23374855	0.77	1.08	G	T	G/T(11,43)	G/G(31,1)	-	-	-	-	-	-
MC06	23374983	0.71	1	T	G	T/G(14,39)	T/T(34,1)	-	-	-	-	-	-
MC06	23375226	0.76	1.07	G	T	G/T(14,44)	G/G(37,0)	-	-	-	-	-	-
MC06	23375746	0.67	0.91	A	AT	A/AT(20,41)	A/A(30,0)	-	-	-	-	-	-
MC06	23375954	0.71	0.99	G	T	G/T(14,38)	G/G(50,1)	-	-	-	-	-	-
MC06	23375980	0.7	1	C	T	C/T(16,38)	C/C(50,0)	-	-	-	-	-	-
MC06	23376762	0.86	1.22	T	C	T/C(7,56)	T/T(35,1)	-	-	-	-	-	-
MC06	23376770	0.87	1.23	C	T	C/T(8,53)	C/C(38,0)	-	-	-	-	-	-
MC06	23377266	0.76	1.07	C	T	C/T(14,44)	C/C(39,0)	-	-	-	-	-	-
MC06	23379630	0.78	1.11	C	T	C/T(7,33)	C/C(33,1)	MC06g1608	23378863	23382641	reproduction(GO:0000003);cell morphogenesis(GO:0000902);cell morphogenesis involved in differentiation(GO:0000904);developmental process involved in reproduction(GO:0003006);multicellular organism development(GO:0007275);biological_process(GO:0008150);pollen development(GO:0009555);anatomical structure morphogenesis(GO:0009653);unidimensional cell growth(GO:0009826);pollination(GO:0009856);pollen…	Legionellosis(map05134);Ras-related protein Rab-1A(ko:K07874)	XP_022159480.1;ras-related protein RABD2c [Momordica charantia];Q9SEH3; Ras-related protein RABD2c OS=Arabidopsis thaliana OX=3702 GN=RABD2C PE=1 SV=1;AT4G17530.1;RAB GTPase homolog 1C;LOC_Os01g08450.1;ras-related protein, putative, expressed
MC06	23380076	0.68	0.97	T	C	T/C(12,45)	T/T(28,3)	MC06g1608	23378863	23382641	reproduction(GO:0000003);cell morphogenesis(GO:0000902);cell morphogenesis involved in differentiation(GO:0000904);developmental process involved in reproduction(GO:0003006);multicellular organism development(GO:0007275);biological_process(GO:0008150);pollen development(GO:0009555);anatomical structure morphogenesis(GO:0009653);unidimensional cell growth(GO:0009826);pollination(GO:0009856);pollen…	Legionellosis(map05134);Ras-related protein Rab-1A(ko:K07874)	XP_022159480.1;ras-related protein RABD2c [Momordica charantia];Q9SEH3; Ras-related protein RABD2c OS=Arabidopsis thaliana OX=3702 GN=RABD2C PE=1 SV=1;AT4G17530.1;RAB GTPase homolog 1C;LOC_Os01g08450.1;ras-related protein, putative, expressed
MC06	23381658	0.8	1.13	G	T	G/T(43,8)	T/T(2,44)	MC06g1608	23378863	23382641	reproduction(GO:0000003);cell morphogenesis(GO:0000902);cell morphogenesis involved in differentiation(GO:0000904);developmental process involved in reproduction(GO:0003006);multicellular organism development(GO:0007275);biological_process(GO:0008150);pollen development(GO:0009555);anatomical structure morphogenesis(GO:0009653);unidimensional cell growth(GO:0009826);pollination(GO:0009856);pollen…	Legionellosis(map05134);Ras-related protein Rab-1A(ko:K07874)	XP_022159480.1;ras-related protein RABD2c [Momordica charantia];Q9SEH3; Ras-related protein RABD2c OS=Arabidopsis thaliana OX=3702 GN=RABD2C PE=1 SV=1;AT4G17530.1;RAB GTPase homolog 1C;LOC_Os01g08450.1;ras-related protein, putative, expressed
MC06	23382918	0.84	1.18	C	T	C/T(9,46)	C/C(36,0)	-	-	-	-	-	-
MC06	23383016	0.71	1.01	G	A	G/A(11,38)	G/G(45,3)	-	-	-	-	-	-
MC06	23383060	0.73	1.05	T	C	T/C(8,36)	T/T(43,3)	-	-	-	-	-	-
MC06	23383083	0.74	1.04	A	AT	A/AT(8,35)	A/A(39,3)	-	-	-	-	-	-
MC06	23383100	0.78	1.1	G	C	G/C(7,40)	G/C(37,3)	-	-	-	-	-	-
MC06	23383150	0.75	1.07	G	GT	G/GT(6,37)	G/G(39,1)	-	-	-	-	-	-
MC06	23383224	0.77	1.09	T	C	T/C(11,47)	T/T(46,2)	-	-	-	-	-	-
MC06	23383399	0.6	0.94	GTAATAAACTTA	G	GTAATAAACTTA/G(6,27)	GTAATAAACTTA/G(31,1)	MC06g1609	23383328	23386695	-	-	XP_022159476.1;uncharacterized protein LOC111025881 isoform X2 [Momordica charantia];Q9FLC2; Monooxygenase 3 OS=Arabidopsis thaliana OX=3702 GN=MO3 PE=2 SV=1;AT2G35660.1;FAD/-D(P)-binding oxidoreductase family protein;LOC_Os07g30960.1;monooxygenase, putative, expressed
MC06	23384072	0.77	1.09	T	C	T/C(11,42)	T/T(43,1)	MC06g1609	23383328	23386695	-	-	XP_022159476.1;uncharacterized protein LOC111025881 isoform X2 [Momordica charantia];Q9FLC2; Monooxygenase 3 OS=Arabidopsis thaliana OX=3702 GN=MO3 PE=2 SV=1;AT2G35660.1;FAD/-D(P)-binding oxidoreductase family protein;LOC_Os07g30960.1;monooxygenase, putative, expressed
MC06	23385200	0.75	1.06	C	T	C/T(13,45)	C/C(40,1)	MC06g1609	23383328	23386695	-	-	XP_022159476.1;uncharacterized protein LOC111025881 isoform X2 [Momordica charantia];Q9FLC2; Monooxygenase 3 OS=Arabidopsis thaliana OX=3702 GN=MO3 PE=2 SV=1;AT2G35660.1;FAD/-D(P)-binding oxidoreductase family protein;LOC_Os07g30960.1;monooxygenase, putative, expressed
MC06	23386065	0.79	1.12	T	C	T/C(11,52)	T/T(28,1)	MC06g1609	23383328	23386695	-	-	XP_022159476.1;uncharacterized protein LOC111025881 isoform X2 [Momordica charantia];Q9FLC2; Monooxygenase 3 OS=Arabidopsis thaliana OX=3702 GN=MO3 PE=2 SV=1;AT2G35660.1;FAD/-D(P)-binding oxidoreductase family protein;LOC_Os07g30960.1;monooxygenase, putative, expressed
MC06	23387693	0.67	0.94	ACT	A	ACT/A(18,36)	ACT/ACT(39,0)	MC06g1610	23386203	23389789	-	-	XP_022159479.1;uncharacterized protein LOC111025882 [Momordica charantia];-;-;AT4G17540.1;dynamin;LOC_Os10g41380.1;expressed protein
MC06	23387789	0.79	1.12	T	C	T/C(12,46)	T/T(36,0)	MC06g1610	23386203	23389789	-	-	XP_022159479.1;uncharacterized protein LOC111025882 [Momordica charantia];-;-;AT4G17540.1;dynamin;LOC_Os10g41380.1;expressed protein
MC06	23388681	0.74	1.04	C	T	C/T(11,41)	C/C(36,2)	MC06g1610	23386203	23389789	-	-	XP_022159479.1;uncharacterized protein LOC111025882 [Momordica charantia];-;-;AT4G17540.1;dynamin;LOC_Os10g41380.1;expressed protein
MC06	23389034	0.77	1.09	C	A	C/A(10,34)	C/C(34,0)	MC06g1610	23386203	23389789	-	-	XP_022159479.1;uncharacterized protein LOC111025882 [Momordica charantia];-;-;AT4G17540.1;dynamin;LOC_Os10g41380.1;expressed protein
MC06	23389536	0.81	1.15	A	G	A/G(9,46)	A/A(42,1)	MC06g1610	23386203	23389789	-	-	XP_022159479.1;uncharacterized protein LOC111025882 [Momordica charantia];-;-;AT4G17540.1;dynamin;LOC_Os10g41380.1;expressed protein
MC06	23389544	0.84	1.19	G	A	G/A(9,47)	G/G(42,0)	MC06g1610	23386203	23389789	-	-	XP_022159479.1;uncharacterized protein LOC111025882 [Momordica charantia];-;-;AT4G17540.1;dynamin;LOC_Os10g41380.1;expressed protein
MC06	23389841	0.83	1.16	T	A	T/A(9,56)	T/T(53,2)	-	-	-	-	-	-
MC06	23389911	0.81	1.14	A	C	A/C(11,55)	A/A(35,1)	-	-	-	-	-	-
MC06	23390105	0.76	1.07	G	A	G/A(13,41)	G/G(35,0)	-	-	-	-	-	-
MC06	23390250	0.74	1.05	G	A	G/A(36,11)	A/A(1,37)	-	-	-	-	-	-
MC06	23390386	0.73	1.04	T	C	T/C(10,44)	T/T(34,3)	-	-	-	-	-	-
MC06	23390409	0.7	0.99	G	C	G/C(9,38)	G/C(34,4)	-	-	-	-	-	-
MC06	23390536	0.74	1.02	G	A	G/A(11,42)	G/G(33,2)	-	-	-	-	-	-
MC06	23390698	0.69	0.99	G	GT	G/GT(15,43)	G/G(32,1)	-	-	-	-	-	-
MC06	23390724	0.66	0.94	C	T	C/T(14,38)	C/C(27,2)	-	-	-	-	-	-
MC06	23393810	0.78	1.1	C	A	C/A(49,11)	A/A(1,23)	-	-	-	-	-	-
MC06	23394473	0.7	1	A	G	A/G(39,13)	G/G(2,42)	-	-	-	-	-	-
MC06	23396870	0.81	1.15	C	T	C/T(8,41)	C/C(39,1)	MC06g1612	23394565	23400958	very long-chain fatty acid metabolic process(GO:0000038);response to acid chemical(GO:0001101);organic acid metabolic process(GO:0006082);lipid metabolic process(GO:0006629);fatty acid metabolic process(GO:0006631);response to stress(GO:0006950);ER overload response(GO:0006983);ER-nucleus signaling pathway(GO:0006984);cell communication(GO:0007154);signal transduction(GO:0007165);biological_proce…	-;Bax inhibitor 1(ko:K21889)	XP_022159453.1;bax inhibitor 1-like [Momordica charantia];Q9LD45; Bax inhibitor 1 OS=Arabidopsis thaliana OX=3702 GN=BI-1 PE=1 SV=1;AT5G47120.1;BAX inhibitor 1;LOC_Os02g03280.2;transmembrane BAX inhibitor motif-containing protein, putative, expressed
MC06	23397176	0.79	1.12	G	T	G/T(12,46)	G/G(35,0)	MC06g1612	23394565	23400958	very long-chain fatty acid metabolic process(GO:0000038);response to acid chemical(GO:0001101);organic acid metabolic process(GO:0006082);lipid metabolic process(GO:0006629);fatty acid metabolic process(GO:0006631);response to stress(GO:0006950);ER overload response(GO:0006983);ER-nucleus signaling pathway(GO:0006984);cell communication(GO:0007154);signal transduction(GO:0007165);biological_proce…	-;Bax inhibitor 1(ko:K21889)	XP_022159453.1;bax inhibitor 1-like [Momordica charantia];Q9LD45; Bax inhibitor 1 OS=Arabidopsis thaliana OX=3702 GN=BI-1 PE=1 SV=1;AT5G47120.1;BAX inhibitor 1;LOC_Os02g03280.2;transmembrane BAX inhibitor motif-containing protein, putative, expressed
MC06	23397195	0.8	1.14	G	A	G/A(48,11)	A/A(0,40)	MC06g1612	23394565	23400958	very long-chain fatty acid metabolic process(GO:0000038);response to acid chemical(GO:0001101);organic acid metabolic process(GO:0006082);lipid metabolic process(GO:0006629);fatty acid metabolic process(GO:0006631);response to stress(GO:0006950);ER overload response(GO:0006983);ER-nucleus signaling pathway(GO:0006984);cell communication(GO:0007154);signal transduction(GO:0007165);biological_proce…	-;Bax inhibitor 1(ko:K21889)	XP_022159453.1;bax inhibitor 1-like [Momordica charantia];Q9LD45; Bax inhibitor 1 OS=Arabidopsis thaliana OX=3702 GN=BI-1 PE=1 SV=1;AT5G47120.1;BAX inhibitor 1;LOC_Os02g03280.2;transmembrane BAX inhibitor motif-containing protein, putative, expressed
MC06	23397314	0.74	1.05	A	G	A/G(15,43)	A/A(41,0)	MC06g1612	23394565	23400958	very long-chain fatty acid metabolic process(GO:0000038);response to acid chemical(GO:0001101);organic acid metabolic process(GO:0006082);lipid metabolic process(GO:0006629);fatty acid metabolic process(GO:0006631);response to stress(GO:0006950);ER overload response(GO:0006983);ER-nucleus signaling pathway(GO:0006984);cell communication(GO:0007154);signal transduction(GO:0007165);biological_proce…	-;Bax inhibitor 1(ko:K21889)	XP_022159453.1;bax inhibitor 1-like [Momordica charantia];Q9LD45; Bax inhibitor 1 OS=Arabidopsis thaliana OX=3702 GN=BI-1 PE=1 SV=1;AT5G47120.1;BAX inhibitor 1;LOC_Os02g03280.2;transmembrane BAX inhibitor motif-containing protein, putative, expressed
MC06	23397440	0.75	1.04	CA	C	CA/C(9,37)	CA/CA(39,1)	MC06g1612	23394565	23400958	very long-chain fatty acid metabolic process(GO:0000038);response to acid chemical(GO:0001101);organic acid metabolic process(GO:0006082);lipid metabolic process(GO:0006629);fatty acid metabolic process(GO:0006631);response to stress(GO:0006950);ER overload response(GO:0006983);ER-nucleus signaling pathway(GO:0006984);cell communication(GO:0007154);signal transduction(GO:0007165);biological_proce…	-;Bax inhibitor 1(ko:K21889)	XP_022159453.1;bax inhibitor 1-like [Momordica charantia];Q9LD45; Bax inhibitor 1 OS=Arabidopsis thaliana OX=3702 GN=BI-1 PE=1 SV=1;AT5G47120.1;BAX inhibitor 1;LOC_Os02g03280.2;transmembrane BAX inhibitor motif-containing protein, putative, expressed
MC06	23397565	0.78	1.09	A	G	A/G(12,50)	A/A(39,1)	MC06g1612	23394565	23400958	very long-chain fatty acid metabolic process(GO:0000038);response to acid chemical(GO:0001101);organic acid metabolic process(GO:0006082);lipid metabolic process(GO:0006629);fatty acid metabolic process(GO:0006631);response to stress(GO:0006950);ER overload response(GO:0006983);ER-nucleus signaling pathway(GO:0006984);cell communication(GO:0007154);signal transduction(GO:0007165);biological_proce…	-;Bax inhibitor 1(ko:K21889)	XP_022159453.1;bax inhibitor 1-like [Momordica charantia];Q9LD45; Bax inhibitor 1 OS=Arabidopsis thaliana OX=3702 GN=BI-1 PE=1 SV=1;AT5G47120.1;BAX inhibitor 1;LOC_Os02g03280.2;transmembrane BAX inhibitor motif-containing protein, putative, expressed
MC06	23398452	0.69	0.98	A	C	A/C(16,36)	A/A(41,0)	MC06g1612	23394565	23400958	very long-chain fatty acid metabolic process(GO:0000038);response to acid chemical(GO:0001101);organic acid metabolic process(GO:0006082);lipid metabolic process(GO:0006629);fatty acid metabolic process(GO:0006631);response to stress(GO:0006950);ER overload response(GO:0006983);ER-nucleus signaling pathway(GO:0006984);cell communication(GO:0007154);signal transduction(GO:0007165);biological_proce…	-;Bax inhibitor 1(ko:K21889)	XP_022159453.1;bax inhibitor 1-like [Momordica charantia];Q9LD45; Bax inhibitor 1 OS=Arabidopsis thaliana OX=3702 GN=BI-1 PE=1 SV=1;AT5G47120.1;BAX inhibitor 1;LOC_Os02g03280.2;transmembrane BAX inhibitor motif-containing protein, putative, expressed
MC06	23398533	0.81	1.14	T	C	T/C(9,46)	T/T(36,1)	MC06g1612	23394565	23400958	very long-chain fatty acid metabolic process(GO:0000038);response to acid chemical(GO:0001101);organic acid metabolic process(GO:0006082);lipid metabolic process(GO:0006629);fatty acid metabolic process(GO:0006631);response to stress(GO:0006950);ER overload response(GO:0006983);ER-nucleus signaling pathway(GO:0006984);cell communication(GO:0007154);signal transduction(GO:0007165);biological_proce…	-;Bax inhibitor 1(ko:K21889)	XP_022159453.1;bax inhibitor 1-like [Momordica charantia];Q9LD45; Bax inhibitor 1 OS=Arabidopsis thaliana OX=3702 GN=BI-1 PE=1 SV=1;AT5G47120.1;BAX inhibitor 1;LOC_Os02g03280.2;transmembrane BAX inhibitor motif-containing protein, putative, expressed
MC06	23398640	0.79	1.08	T	C	T/C(11,49)	T/T(34,1)	MC06g1612	23394565	23400958	very long-chain fatty acid metabolic process(GO:0000038);response to acid chemical(GO:0001101);organic acid metabolic process(GO:0006082);lipid metabolic process(GO:0006629);fatty acid metabolic process(GO:0006631);response to stress(GO:0006950);ER overload response(GO:0006983);ER-nucleus signaling pathway(GO:0006984);cell communication(GO:0007154);signal transduction(GO:0007165);biological_proce…	-;Bax inhibitor 1(ko:K21889)	XP_022159453.1;bax inhibitor 1-like [Momordica charantia];Q9LD45; Bax inhibitor 1 OS=Arabidopsis thaliana OX=3702 GN=BI-1 PE=1 SV=1;AT5G47120.1;BAX inhibitor 1;LOC_Os02g03280.2;transmembrane BAX inhibitor motif-containing protein, putative, expressed
MC06	23398693	0.81	1.14	G	A	G/A(12,50)	G/G(39,0)	MC06g1612	23394565	23400958	very long-chain fatty acid metabolic process(GO:0000038);response to acid chemical(GO:0001101);organic acid metabolic process(GO:0006082);lipid metabolic process(GO:0006629);fatty acid metabolic process(GO:0006631);response to stress(GO:0006950);ER overload response(GO:0006983);ER-nucleus signaling pathway(GO:0006984);cell communication(GO:0007154);signal transduction(GO:0007165);biological_proce…	-;Bax inhibitor 1(ko:K21889)	XP_022159453.1;bax inhibitor 1-like [Momordica charantia];Q9LD45; Bax inhibitor 1 OS=Arabidopsis thaliana OX=3702 GN=BI-1 PE=1 SV=1;AT5G47120.1;BAX inhibitor 1;LOC_Os02g03280.2;transmembrane BAX inhibitor motif-containing protein, putative, expressed
MC06	23399245	0.68	0.96	G	A	G/A(16,43)	G/G(40,2)	MC06g1612	23394565	23400958	very long-chain fatty acid metabolic process(GO:0000038);response to acid chemical(GO:0001101);organic acid metabolic process(GO:0006082);lipid metabolic process(GO:0006629);fatty acid metabolic process(GO:0006631);response to stress(GO:0006950);ER overload response(GO:0006983);ER-nucleus signaling pathway(GO:0006984);cell communication(GO:0007154);signal transduction(GO:0007165);biological_proce…	-;Bax inhibitor 1(ko:K21889)	XP_022159453.1;bax inhibitor 1-like [Momordica charantia];Q9LD45; Bax inhibitor 1 OS=Arabidopsis thaliana OX=3702 GN=BI-1 PE=1 SV=1;AT5G47120.1;BAX inhibitor 1;LOC_Os02g03280.2;transmembrane BAX inhibitor motif-containing protein, putative, expressed
MC06	23399421	0.66	0.94	T	A	T/A(16,49)	T/A(41,4)	MC06g1612	23394565	23400958	very long-chain fatty acid metabolic process(GO:0000038);response to acid chemical(GO:0001101);organic acid metabolic process(GO:0006082);lipid metabolic process(GO:0006629);fatty acid metabolic process(GO:0006631);response to stress(GO:0006950);ER overload response(GO:0006983);ER-nucleus signaling pathway(GO:0006984);cell communication(GO:0007154);signal transduction(GO:0007165);biological_proce…	-;Bax inhibitor 1(ko:K21889)	XP_022159453.1;bax inhibitor 1-like [Momordica charantia];Q9LD45; Bax inhibitor 1 OS=Arabidopsis thaliana OX=3702 GN=BI-1 PE=1 SV=1;AT5G47120.1;BAX inhibitor 1;LOC_Os02g03280.2;transmembrane BAX inhibitor motif-containing protein, putative, expressed
MC06	23400119	0.86	1.22	A	G	A/G(8,51)	A/A(39,0)	MC06g1612	23394565	23400958	very long-chain fatty acid metabolic process(GO:0000038);response to acid chemical(GO:0001101);organic acid metabolic process(GO:0006082);lipid metabolic process(GO:0006629);fatty acid metabolic process(GO:0006631);response to stress(GO:0006950);ER overload response(GO:0006983);ER-nucleus signaling pathway(GO:0006984);cell communication(GO:0007154);signal transduction(GO:0007165);biological_proce…	-;Bax inhibitor 1(ko:K21889)	XP_022159453.1;bax inhibitor 1-like [Momordica charantia];Q9LD45; Bax inhibitor 1 OS=Arabidopsis thaliana OX=3702 GN=BI-1 PE=1 SV=1;AT5G47120.1;BAX inhibitor 1;LOC_Os02g03280.2;transmembrane BAX inhibitor motif-containing protein, putative, expressed
MC06	23400417	0.71	1.01	A	G	A/G(17,51)	A/A(51,2)	MC06g1612	23394565	23400958	very long-chain fatty acid metabolic process(GO:0000038);response to acid chemical(GO:0001101);organic acid metabolic process(GO:0006082);lipid metabolic process(GO:0006629);fatty acid metabolic process(GO:0006631);response to stress(GO:0006950);ER overload response(GO:0006983);ER-nucleus signaling pathway(GO:0006984);cell communication(GO:0007154);signal transduction(GO:0007165);biological_proce…	-;Bax inhibitor 1(ko:K21889)	XP_022159453.1;bax inhibitor 1-like [Momordica charantia];Q9LD45; Bax inhibitor 1 OS=Arabidopsis thaliana OX=3702 GN=BI-1 PE=1 SV=1;AT5G47120.1;BAX inhibitor 1;LOC_Os02g03280.2;transmembrane BAX inhibitor motif-containing protein, putative, expressed
MC06	23401369	0.73	1.03	C	G	C/G(16,43)	C/C(35,0)	-	-	-	-	-	-
MC06	23401975	0.6	0.95	C	CT	C/CT(11,33)	C/C(35,1)	-	-	-	-	-	-
MC06	23402036	0.67	0.94	AAT	A	AAT/A(12,36)	AAT/AAT(45,2)	-	-	-	-	-	-
MC06	23402339	0.72	1.02	T	C	T/C(15,44)	T/T(42,1)	-	-	-	-	-	-
MC06	23402467	0.73	1.03	C	T	C/T(18,60)	C/C(44,2)	-	-	-	-	-	-
MC06	23402532	0.7	0.99	T	TC	T/TC(13,48)	T/TC(42,4)	-	-	-	-	-	-
MC06	23402776	0.65	0.92	GA	G	GA/G(11,31)	GA/GA(38,3)	-	-	-	-	-	-
MC06	23403019	0.68	0.95	T	C	T/C(17,51)	T/C(51,4)	-	-	-	-	-	-
MC06	23403152	0.78	1.11	C	T	C/T(9,49)	C/C(54,3)	-	-	-	-	-	-
MC06	23403350	0.76	1.07	C	T	C/T(10,31)	C/C(44,0)	-	-	-	-	-	-
MC06	23403386	0.59	0.94	ACATTTCTAACTGTT	A	ACATTTCTAACTGTT/A(11,24)	ACATTTCTAACTGTT/ACATTTCTAACTGTT(41,0)	-	-	-	-	-	-
MC06	23403524	0.72	1.01	T	C	T/C(10,39)	T/T(23,2)	-	-	-	-	-	-
MC06	23403570	0.8	1.13	C	T	C/T(9,48)	C/C(21,1)	-	-	-	-	-	-
MC06	23403997	0.78	1.1	T	C	T/C(12,42)	T/T(23,0)	-	-	-	-	-	-
MC06	23404183	0.65	0.97	TA	T	TA/T(13,38)	TA/TA(36,1)	-	-	-	-	-	-
MC06	23404205	0.77	1.09	T	A	T/A(11,42)	T/T(41,1)	-	-	-	-	-	-
MC06	23404374	0.75	1.07	G	A	G/A(12,47)	G/G(44,2)	-	-	-	-	-	-
MC06	23404427	0.7	1	G	GT	G/GT(13,39)	G/G(42,1)	-	-	-	-	-	-
MC06	23404730	0.68	0.97	C	T	C/T(18,43)	C/C(48,1)	-	-	-	-	-	-
MC06	23404986	0.75	1.05	A	C	A/C(10,47)	A/A(49,4)	-	-	-	-	-	-
MC06	23405275	0.74	1.05	G	A	G/A(10,41)	G/G(30,2)	-	-	-	-	-	-
MC06	23405358	0.66	0.93	A	G	A/G(12,31)	A/A(31,2)	-	-	-	-	-	-
MC06	23405371	0.71	1	T	A	T/A(10,33)	T/T(32,2)	-	-	-	-	-	-
MC06	23405410	0.74	1.02	T	C	T/C(9,36)	T/T(29,2)	-	-	-	-	-	-
MC06	23405667	0.68	0.96	T	C	T/C(13,39)	T/C(25,2)	-	-	-	-	-	-
MC06	23405773	0.67	0.95	T	G	T/G(14,42)	T/G(23,2)	-	-	-	-	-	-
MC06	23405956	0.66	0.96	TG	T	TG/T(10,28)	TG/TG(36,1)	-	-	-	-	-	-
MC06	23405963	0.71	1	G	A	G/A(10,28)	G/G(35,1)	-	-	-	-	-	-
MC06	23407345	0.74	0.93	TA	T	TA/T(42,11)	T/T(2,37)	-	-	-	-	-	-
MC06	23407591	0.7	0.97	A	AT	A/AT(38,10)	AT/AT(4,40)	-	-	-	-	-	-
MC06	23407857	0.81	1.14	C	T	C/T(10,52)	C/C(33,1)	-	-	-	-	-	-
MC06	23408547	0.75	1.07	A	G	A/G(20,61)	A/A(46,0)	-	-	-	-	-	-
MC06	23408743	0.81	1.14	A	C	A/C(13,55)	A/A(33,0)	-	-	-	-	-	-
MC06	23408895	0.78	1.11	C	T	C/T(14,51)	C/C(36,0)	-	-	-	-	-	-
MC06	23409258	0.73	1.04	G	T	G/T(15,51)	G/G(47,2)	-	-	-	-	-	-
MC06	23409328	0.72	1.03	G	A	G/A(14,42)	G/G(48,1)	-	-	-	-	-	-
MC06	23409424	0.72	1.03	A	ATATATAGTTT	A/ATATATAGTTT(11,38)	A/ATATATAGTTT(42,1)	-	-	-	-	-	-
MC06	23409598	0.7	0.97	G	A	G/A(14,40)	G/G(42,2)	-	-	-	-	-	-
MC06	23409648	0.72	1.01	G	C	G/C(10,30)	G/G(29,1)	-	-	-	-	-	-
MC06	23409712	0.72	1.04	T	A	T/A(9,42)	T/T(22,2)	-	-	-	-	-	-
MC06	23409734	0.69	0.98	T	A	T/A(10,33)	T/A(24,2)	-	-	-	-	-	-
MC06	23409798	0.77	1.06	G	GA	G/GA(8,35)	G/G(30,1)	-	-	-	-	-	-
MC06	23409840	0.79	1.1	TA	T	TA/T(6,30)	TA/TA(25,0)	-	-	-	-	-	-
MC06	23409853	0.82	1.15	C	T	C/T(7,31)	C/C(28,0)	-	-	-	-	-	-
MC06	23414729	0.84	1.19	C	T	C/T(9,47)	C/C(46,0)	MC06g1613	23410575	23416555	-	-	XP_022159799.1;GATA transcription factor 26 [Momordica charantia];Q8W4H1; GATA transcription factor 26 OS=Arabidopsis thaliana OX=3702 GN=GATA26 PE=2 SV=1;AT4G17570.3;GATA transcription factor 26;LOC_Os04g46020.2;GATA zinc finger domain containing protein, expressed
MC06	23420187	0.76	1.08	T	C	T/C(16,52)	T/T(31,0)	-	-	-	-	-	-
MC06	23421102	0.73	1.03	TTC	T	TTC/T(20,54)	TTC/TTC(34,0)	-	-	-	-	-	-
MC06	23421106	0.74	1.04	A	C	A/C(19,53)	A/A(33,0)	-	-	-	-	-	-
MC06	23421331	0.75	1.07	AT	A	AT/A(11,49)	AT/AT(32,1)	-	-	-	-	-	-
MC06	23421816	0.79	1.13	C	T	C/T(8,39)	C/C(41,1)	MC06g1614	23421744	23424159	-	-	XP_022159612.1;expansin-like B1 [Momordica charantia];O23547; Expansin-like B1 OS=Arabidopsis thaliana OX=3702 GN=EXLB1 PE=2 SV=2;AT4G17030.1;expansin-like B1;LOC_Os07g31390.1;beta-expansin precursor, putative, expressed
MC06	23421876	0.77	1.09	G	A	G/A(12,46)	G/G(44,1)	MC06g1614	23421744	23424159	-	-	XP_022159612.1;expansin-like B1 [Momordica charantia];O23547; Expansin-like B1 OS=Arabidopsis thaliana OX=3702 GN=EXLB1 PE=2 SV=2;AT4G17030.1;expansin-like B1;LOC_Os07g31390.1;beta-expansin precursor, putative, expressed
MC06	23422383	0.76	1.08	G	A	G/A(7,41)	G/A(30,3)	MC06g1614	23421744	23424159	-	-	XP_022159612.1;expansin-like B1 [Momordica charantia];O23547; Expansin-like B1 OS=Arabidopsis thaliana OX=3702 GN=EXLB1 PE=2 SV=2;AT4G17030.1;expansin-like B1;LOC_Os07g31390.1;beta-expansin precursor, putative, expressed
MC06	23424676	0.67	0.94	C	T	C/T(16,54)	C/T(42,5)	-	-	-	-	-	-
MC06	23425619	0.76	1.09	T	C	T/C(15,51)	T/T(50,0)	-	-	-	-	-	-
MC06	23426303	0.87	1.22	G	GC	G/GC(40,5)	GC/GC(1,41)	-	-	-	-	-	-
MC06	23426486	0.72	1.05	G	GTGGT	G/GTGGT(14,49)	G/G(32,1)	-	-	-	-	-	-
MC06	23426678	0.66	0.93	T	C	T/C(18,41)	T/T(49,2)	-	-	-	-	-	-
MC06	23428158	0.71	1.01	G	A	G/A(55,12)	A/A(4,36)	-	-	-	-	-	-
MC06	23431778	0.73	1.05	C	T	C/T(11,37)	C/C(37,1)	-	-	-	-	-	-
MC06	23431940	0.78	1.1	C	T	C/T(47,11)	T/T(1,28)	-	-	-	-	-	-
MC06	23432071	0.78	1.1	T	G	T/G(52,11)	G/G(2,38)	-	-	-	-	-	-
MC06	23432351	0.8	1.13	C	T	C/T(43,8)	T/T(2,44)	-	-	-	-	-	-
MC06	23432534	0.79	1.11	T	C	T/C(9,49)	T/T(32,2)	-	-	-	-	-	-
MC06	23432708	0.82	1.15	GA	G	GA/G(55,9)	G/G(1,38)	-	-	-	-	-	-
MC06	23433035	0.83	1.16	CA	C	CA/C(6,40)	CA/CA(44,1)	-	-	-	-	-	-
MC06	23433059	0.84	1.19	C	T	C/T(42,5)	T/T(2,38)	-	-	-	-	-	-
MC06	23433165	0.75	1.06	C	T	C/T(40,11)	T/T(1,31)	-	-	-	-	-	-
MC06	23433220	0.8	1.13	T	C	T/C(47,12)	C/C(0,29)	-	-	-	-	-	-
MC06	23433766	0.86	1.22	T	G	T/G(62,10)	G/G(0,32)	-	-	-	-	-	-
MC06	23433858	0.85	1.21	T	C	T/C(10,58)	T/T(25,0)	-	-	-	-	-	-
MC06	23434508	0.77	1.09	A	AT	A/AT(8,43)	A/A(44,0)	-	-	-	-	-	-
MC06	23434610	0.87	1.25	C	T	C/T(4,43)	C/C(46,1)	-	-	-	-	-	-
MC06	23434650	0.77	1.05	AT	A	AT/A(5,35)	AT/AT(37,1)	-	-	-	-	-	-
MC06	23434743	0.83	1.17	G	A	G/A(6,35)	G/G(36,1)	-	-	-	-	-	-
MC06	23434945	0.78	1.1	A	ATG	A/ATG(8,35)	A/A(25,1)	-	-	-	-	-	-
MC06	23434946	0.78	1.1	C	G	C/G(8,35)	C/C(25,1)	-	-	-	-	-	-
MC06	23435123	0.77	1.13	CT	C	CT/C(7,37)	CT/CT(33,1)	-	-	-	-	-	-
MC06	23435224	0.77	1.08	A	AG	A/AG(10,40)	A/A(38,0)	-	-	-	-	-	-
MC06	23435911	0.74	1.05	A	G	A/G(12,38)	A/A(60,1)	-	-	-	-	-	-
MC06	23435941	0.73	1.02	A	C	A/C(14,37)	A/A(64,0)	-	-	-	-	-	-
MC06	23435944	0.73	1.03	A	G	A/G(14,37)	A/A(63,0)	-	-	-	-	-	-
MC06	23436059	0.87	1.23	C	T	C/T(53,8)	T/T(0,51)	-	-	-	-	-	-
MC06	23436221	0.83	1.17	G	A	G/A(9,43)	G/G(37,0)	-	-	-	-	-	-
MC06	23436705	0.83	1.17	T	C	T/C(5,35)	T/T(20,1)	-	-	-	-	-	-
MC06	23437073	0.74	1.03	A	G	A/G(12,41)	A/A(29,1)	-	-	-	-	-	-
MC06	23437107	0.72	1.01	G	A	G/A(12,36)	G/G(28,1)	-	-	-	-	-	-
MC06	23437373	0.78	1.1	G	C	G/C(13,45)	G/G(37,0)	-	-	-	-	-	-
MC06	23437545	0.86	1.22	C	T	C/T(7,44)	C/C(36,0)	-	-	-	-	-	-
MC06	23440670	0.84	1.09	CT	C	CT/C(9,46)	CT/CT(30,0)	-	-	-	-	-	-
MC06	23440988	0.86	1.22	T	C	T/C(7,44)	T/T(33,0)	-	-	-	-	-	-
MC06	23441235	0.74	1.05	C	T	C/T(12,34)	C/C(32,0)	-	-	-	-	-	-
MC06	23441246	0.64	0.96	GA	G	GA/G(10,29)	GA/GA(31,0)	-	-	-	-	-	-
MC06	23441248	0.67	0.95	A	G	A/G(14,29)	A/A(34,0)	-	-	-	-	-	-
MC06	23441616	0.7	1	TA	T	TA/T(8,28)	TA/TA(33,0)	-	-	-	-	-	-
MC06	23441886	0.82	1.16	C	G	C/G(10,45)	C/C(40,0)	-	-	-	-	-	-
MC06	23442101	0.8	1.13	G	A	G/A(9,43)	G/G(40,1)	-	-	-	-	-	-
MC06	23445052	0.7	1.03	C	CGAA	C/CGAA(13,53)	C/C(58,2)	-	-	-	-	-	-
MC06	23445750	0.84	1.18	T	C	T/C(10,51)	T/T(37,0)	-	-	-	-	-	-
MC06	23445777	0.71	1.02	AT	A	AT/A(8,45)	AT/AT(33,4)	-	-	-	-	-	-
MC06	23445821	0.81	1.15	G	T	G/T(9,46)	G/G(40,1)	-	-	-	-	-	-
MC06	23446521	0.71	0.99	GT	G	GT/G(9,45)	GT/GT(21,1)	-	-	-	-	-	-
MC06	23446575	0.78	1.1	A	G	A/G(8,45)	A/A(26,2)	-	-	-	-	-	-
MC06	23446667	0.7	1	G	GT	G/GT(10,40)	G/G(24,1)	-	-	-	-	-	-
MC06	23446672	0.75	1.05	A	G	A/G(11,40)	A/A(25,1)	-	-	-	-	-	-
MC06	23447017	0.68	0.95	TA	T	TA/T(20,43)	TA/TA(38,0)	-	-	-	-	-	-
MC06	23447299	0.82	1.19	G	A	G/A(8,47)	G/G(43,0)	-	-	-	-	-	-
MC06	23447307	0.88	1.24	A	T	A/T(7,49)	A/A(41,0)	-	-	-	-	-	-
MC06	23447464	0.82	1.15	G	A	G/A(10,47)	G/G(45,0)	-	-	-	-	-	-
MC06	23448138	0.76	1.09	C	T	C/T(13,51)	C/C(42,1)	-	-	-	-	-	-
MC06	23448284	0.78	1.1	T	G	T/G(12,50)	T/T(37,1)	-	-	-	-	-	-
MC06	23448285	0.78	1.1	GGATT	G	GGATT/G(12,50)	GGATT/GGATT(38,1)	-	-	-	-	-	-
MC06	23448425	0.8	1.13	T	C	T/C(12,56)	T/T(36,1)	-	-	-	-	-	-
MC06	23448473	0.78	1.12	A	AG	A/AG(11,50)	A/A(38,1)	-	-	-	-	-	-
MC06	23448476	0.8	1.12	G	A	G/A(11,50)	G/G(40,1)	-	-	-	-	-	-
MC06	23448542	0.79	1.12	T	G	T/G(12,53)	T/T(38,1)	-	-	-	-	-	-
MC06	23448898	0.72	1.01	C	G	C/G(9,37)	C/C(21,2)	MC06g1615	23448798	23453719	amino acid transmembrane transport(GO:0003333);transport(GO:0006810);ion transport(GO:0006811);anion transport(GO:0006820);amino acid transport(GO:0006865);biological_process(GO:0008150);response to external stimulus(GO:0009605);response to biotic stimulus(GO:0009607);response to nematode(GO:0009624);organic anion transport(GO:0015711);organic acid transport(GO:0015849);ion transmembrane transpor…	-;basic amino acid/polyamine antiporter, APA family(ko:K03294);solute carrier family 7 (cationic amino acid transporter), member 2(ko:K13864);solute carrier family 7 (cationic amino acid transporter), member 3(ko:K13865);solute carrier family 7 (cationic amino acid transporter), member 4(ko:K13866)	XP_022158144.1;cationic amino acid transporter 6, chloroplastic-like [Momordica charantia];Q9LZ20; Cationic amino acid transporter 6, chloroplastic OS=Arabidopsis thaliana OX=3702 GN=CAT6 PE=2 SV=1;AT5G04770.1;cationic amino acid transporter 6;LOC_Os04g45950.2;amino acid permease family protein, putative, expressed
MC06	23449052	0.79	1.12	C	T	C/T(7,33)	C/C(28,1)	MC06g1615	23448798	23453719	amino acid transmembrane transport(GO:0003333);transport(GO:0006810);ion transport(GO:0006811);anion transport(GO:0006820);amino acid transport(GO:0006865);biological_process(GO:0008150);response to external stimulus(GO:0009605);response to biotic stimulus(GO:0009607);response to nematode(GO:0009624);organic anion transport(GO:0015711);organic acid transport(GO:0015849);ion transmembrane transpor…	-;basic amino acid/polyamine antiporter, APA family(ko:K03294);solute carrier family 7 (cationic amino acid transporter), member 2(ko:K13864);solute carrier family 7 (cationic amino acid transporter), member 3(ko:K13865);solute carrier family 7 (cationic amino acid transporter), member 4(ko:K13866)	XP_022158144.1;cationic amino acid transporter 6, chloroplastic-like [Momordica charantia];Q9LZ20; Cationic amino acid transporter 6, chloroplastic OS=Arabidopsis thaliana OX=3702 GN=CAT6 PE=2 SV=1;AT5G04770.1;cationic amino acid transporter 6;LOC_Os04g45950.2;amino acid permease family protein, putative, expressed
MC06	23449319	0.76	1.08	A	T	A/T(11,37)	A/A(39,0)	MC06g1615	23448798	23453719	amino acid transmembrane transport(GO:0003333);transport(GO:0006810);ion transport(GO:0006811);anion transport(GO:0006820);amino acid transport(GO:0006865);biological_process(GO:0008150);response to external stimulus(GO:0009605);response to biotic stimulus(GO:0009607);response to nematode(GO:0009624);organic anion transport(GO:0015711);organic acid transport(GO:0015849);ion transmembrane transpor…	-;basic amino acid/polyamine antiporter, APA family(ko:K03294);solute carrier family 7 (cationic amino acid transporter), member 2(ko:K13864);solute carrier family 7 (cationic amino acid transporter), member 3(ko:K13865);solute carrier family 7 (cationic amino acid transporter), member 4(ko:K13866)	XP_022158144.1;cationic amino acid transporter 6, chloroplastic-like [Momordica charantia];Q9LZ20; Cationic amino acid transporter 6, chloroplastic OS=Arabidopsis thaliana OX=3702 GN=CAT6 PE=2 SV=1;AT5G04770.1;cationic amino acid transporter 6;LOC_Os04g45950.2;amino acid permease family protein, putative, expressed
MC06	23449334	0.64	0.94	TGATAATTTCTTACTG	T	TGATAATTTCTTACTG/T(12,30)	TGATAATTTCTTACTG/TGATAATTTCTTACTG(37,0)	MC06g1615	23448798	23453719	amino acid transmembrane transport(GO:0003333);transport(GO:0006810);ion transport(GO:0006811);anion transport(GO:0006820);amino acid transport(GO:0006865);biological_process(GO:0008150);response to external stimulus(GO:0009605);response to biotic stimulus(GO:0009607);response to nematode(GO:0009624);organic anion transport(GO:0015711);organic acid transport(GO:0015849);ion transmembrane transpor…	-;basic amino acid/polyamine antiporter, APA family(ko:K03294);solute carrier family 7 (cationic amino acid transporter), member 2(ko:K13864);solute carrier family 7 (cationic amino acid transporter), member 3(ko:K13865);solute carrier family 7 (cationic amino acid transporter), member 4(ko:K13866)	XP_022158144.1;cationic amino acid transporter 6, chloroplastic-like [Momordica charantia];Q9LZ20; Cationic amino acid transporter 6, chloroplastic OS=Arabidopsis thaliana OX=3702 GN=CAT6 PE=2 SV=1;AT5G04770.1;cationic amino acid transporter 6;LOC_Os04g45950.2;amino acid permease family protein, putative, expressed
MC06	23449646	0.72	1.03	G	GTC	G/GTC(8,41)	G/G(27,0)	MC06g1615	23448798	23453719	amino acid transmembrane transport(GO:0003333);transport(GO:0006810);ion transport(GO:0006811);anion transport(GO:0006820);amino acid transport(GO:0006865);biological_process(GO:0008150);response to external stimulus(GO:0009605);response to biotic stimulus(GO:0009607);response to nematode(GO:0009624);organic anion transport(GO:0015711);organic acid transport(GO:0015849);ion transmembrane transpor…	-;basic amino acid/polyamine antiporter, APA family(ko:K03294);solute carrier family 7 (cationic amino acid transporter), member 2(ko:K13864);solute carrier family 7 (cationic amino acid transporter), member 3(ko:K13865);solute carrier family 7 (cationic amino acid transporter), member 4(ko:K13866)	XP_022158144.1;cationic amino acid transporter 6, chloroplastic-like [Momordica charantia];Q9LZ20; Cationic amino acid transporter 6, chloroplastic OS=Arabidopsis thaliana OX=3702 GN=CAT6 PE=2 SV=1;AT5G04770.1;cationic amino acid transporter 6;LOC_Os04g45950.2;amino acid permease family protein, putative, expressed
MC06	23449827	0.8	1.14	A	T	A/T(13,53)	A/A(34,0)	MC06g1615	23448798	23453719	amino acid transmembrane transport(GO:0003333);transport(GO:0006810);ion transport(GO:0006811);anion transport(GO:0006820);amino acid transport(GO:0006865);biological_process(GO:0008150);response to external stimulus(GO:0009605);response to biotic stimulus(GO:0009607);response to nematode(GO:0009624);organic anion transport(GO:0015711);organic acid transport(GO:0015849);ion transmembrane transpor…	-;basic amino acid/polyamine antiporter, APA family(ko:K03294);solute carrier family 7 (cationic amino acid transporter), member 2(ko:K13864);solute carrier family 7 (cationic amino acid transporter), member 3(ko:K13865);solute carrier family 7 (cationic amino acid transporter), member 4(ko:K13866)	XP_022158144.1;cationic amino acid transporter 6, chloroplastic-like [Momordica charantia];Q9LZ20; Cationic amino acid transporter 6, chloroplastic OS=Arabidopsis thaliana OX=3702 GN=CAT6 PE=2 SV=1;AT5G04770.1;cationic amino acid transporter 6;LOC_Os04g45950.2;amino acid permease family protein, putative, expressed
MC06	23449965	0.81	1.16	T	A	T/A(12,66)	T/T(45,1)	MC06g1615	23448798	23453719	amino acid transmembrane transport(GO:0003333);transport(GO:0006810);ion transport(GO:0006811);anion transport(GO:0006820);amino acid transport(GO:0006865);biological_process(GO:0008150);response to external stimulus(GO:0009605);response to biotic stimulus(GO:0009607);response to nematode(GO:0009624);organic anion transport(GO:0015711);organic acid transport(GO:0015849);ion transmembrane transpor…	-;basic amino acid/polyamine antiporter, APA family(ko:K03294);solute carrier family 7 (cationic amino acid transporter), member 2(ko:K13864);solute carrier family 7 (cationic amino acid transporter), member 3(ko:K13865);solute carrier family 7 (cationic amino acid transporter), member 4(ko:K13866)	XP_022158144.1;cationic amino acid transporter 6, chloroplastic-like [Momordica charantia];Q9LZ20; Cationic amino acid transporter 6, chloroplastic OS=Arabidopsis thaliana OX=3702 GN=CAT6 PE=2 SV=1;AT5G04770.1;cationic amino acid transporter 6;LOC_Os04g45950.2;amino acid permease family protein, putative, expressed
MC06	23450099	0.7	1.03	CT	C	CT/C(13,48)	CT/CT(45,1)	MC06g1615	23448798	23453719	amino acid transmembrane transport(GO:0003333);transport(GO:0006810);ion transport(GO:0006811);anion transport(GO:0006820);amino acid transport(GO:0006865);biological_process(GO:0008150);response to external stimulus(GO:0009605);response to biotic stimulus(GO:0009607);response to nematode(GO:0009624);organic anion transport(GO:0015711);organic acid transport(GO:0015849);ion transmembrane transpor…	-;basic amino acid/polyamine antiporter, APA family(ko:K03294);solute carrier family 7 (cationic amino acid transporter), member 2(ko:K13864);solute carrier family 7 (cationic amino acid transporter), member 3(ko:K13865);solute carrier family 7 (cationic amino acid transporter), member 4(ko:K13866)	XP_022158144.1;cationic amino acid transporter 6, chloroplastic-like [Momordica charantia];Q9LZ20; Cationic amino acid transporter 6, chloroplastic OS=Arabidopsis thaliana OX=3702 GN=CAT6 PE=2 SV=1;AT5G04770.1;cationic amino acid transporter 6;LOC_Os04g45950.2;amino acid permease family protein, putative, expressed
MC06	23451187	0.68	0.94	C	T	C/T(11,44)	C/T(28,4)	MC06g1615	23448798	23453719	amino acid transmembrane transport(GO:0003333);transport(GO:0006810);ion transport(GO:0006811);anion transport(GO:0006820);amino acid transport(GO:0006865);biological_process(GO:0008150);response to external stimulus(GO:0009605);response to biotic stimulus(GO:0009607);response to nematode(GO:0009624);organic anion transport(GO:0015711);organic acid transport(GO:0015849);ion transmembrane transpor…	-;basic amino acid/polyamine antiporter, APA family(ko:K03294);solute carrier family 7 (cationic amino acid transporter), member 2(ko:K13864);solute carrier family 7 (cationic amino acid transporter), member 3(ko:K13865);solute carrier family 7 (cationic amino acid transporter), member 4(ko:K13866)	XP_022158144.1;cationic amino acid transporter 6, chloroplastic-like [Momordica charantia];Q9LZ20; Cationic amino acid transporter 6, chloroplastic OS=Arabidopsis thaliana OX=3702 GN=CAT6 PE=2 SV=1;AT5G04770.1;cationic amino acid transporter 6;LOC_Os04g45950.2;amino acid permease family protein, putative, expressed
MC06	23451608	0.78	1.08	CT	C	CT/C(9,42)	CT/CT(40,2)	MC06g1615	23448798	23453719	amino acid transmembrane transport(GO:0003333);transport(GO:0006810);ion transport(GO:0006811);anion transport(GO:0006820);amino acid transport(GO:0006865);biological_process(GO:0008150);response to external stimulus(GO:0009605);response to biotic stimulus(GO:0009607);response to nematode(GO:0009624);organic anion transport(GO:0015711);organic acid transport(GO:0015849);ion transmembrane transpor…	-;basic amino acid/polyamine antiporter, APA family(ko:K03294);solute carrier family 7 (cationic amino acid transporter), member 2(ko:K13864);solute carrier family 7 (cationic amino acid transporter), member 3(ko:K13865);solute carrier family 7 (cationic amino acid transporter), member 4(ko:K13866)	XP_022158144.1;cationic amino acid transporter 6, chloroplastic-like [Momordica charantia];Q9LZ20; Cationic amino acid transporter 6, chloroplastic OS=Arabidopsis thaliana OX=3702 GN=CAT6 PE=2 SV=1;AT5G04770.1;cationic amino acid transporter 6;LOC_Os04g45950.2;amino acid permease family protein, putative, expressed
MC06	23451611	0.78	1.1	A	C	A/C(9,42)	A/A(41,2)	MC06g1615	23448798	23453719	amino acid transmembrane transport(GO:0003333);transport(GO:0006810);ion transport(GO:0006811);anion transport(GO:0006820);amino acid transport(GO:0006865);biological_process(GO:0008150);response to external stimulus(GO:0009605);response to biotic stimulus(GO:0009607);response to nematode(GO:0009624);organic anion transport(GO:0015711);organic acid transport(GO:0015849);ion transmembrane transpor…	-;basic amino acid/polyamine antiporter, APA family(ko:K03294);solute carrier family 7 (cationic amino acid transporter), member 2(ko:K13864);solute carrier family 7 (cationic amino acid transporter), member 3(ko:K13865);solute carrier family 7 (cationic amino acid transporter), member 4(ko:K13866)	XP_022158144.1;cationic amino acid transporter 6, chloroplastic-like [Momordica charantia];Q9LZ20; Cationic amino acid transporter 6, chloroplastic OS=Arabidopsis thaliana OX=3702 GN=CAT6 PE=2 SV=1;AT5G04770.1;cationic amino acid transporter 6;LOC_Os04g45950.2;amino acid permease family protein, putative, expressed
MC06	23451669	0.78	1.09	AT	A	AT/A(8,50)	AT/A(46,4)	MC06g1615	23448798	23453719	amino acid transmembrane transport(GO:0003333);transport(GO:0006810);ion transport(GO:0006811);anion transport(GO:0006820);amino acid transport(GO:0006865);biological_process(GO:0008150);response to external stimulus(GO:0009605);response to biotic stimulus(GO:0009607);response to nematode(GO:0009624);organic anion transport(GO:0015711);organic acid transport(GO:0015849);ion transmembrane transpor…	-;basic amino acid/polyamine antiporter, APA family(ko:K03294);solute carrier family 7 (cationic amino acid transporter), member 2(ko:K13864);solute carrier family 7 (cationic amino acid transporter), member 3(ko:K13865);solute carrier family 7 (cationic amino acid transporter), member 4(ko:K13866)	XP_022158144.1;cationic amino acid transporter 6, chloroplastic-like [Momordica charantia];Q9LZ20; Cationic amino acid transporter 6, chloroplastic OS=Arabidopsis thaliana OX=3702 GN=CAT6 PE=2 SV=1;AT5G04770.1;cationic amino acid transporter 6;LOC_Os04g45950.2;amino acid permease family protein, putative, expressed
MC06	23451989	0.8	1.14	G	C	G/C(9,47)	G/G(27,1)	MC06g1615	23448798	23453719	amino acid transmembrane transport(GO:0003333);transport(GO:0006810);ion transport(GO:0006811);anion transport(GO:0006820);amino acid transport(GO:0006865);biological_process(GO:0008150);response to external stimulus(GO:0009605);response to biotic stimulus(GO:0009607);response to nematode(GO:0009624);organic anion transport(GO:0015711);organic acid transport(GO:0015849);ion transmembrane transpor…	-;basic amino acid/polyamine antiporter, APA family(ko:K03294);solute carrier family 7 (cationic amino acid transporter), member 2(ko:K13864);solute carrier family 7 (cationic amino acid transporter), member 3(ko:K13865);solute carrier family 7 (cationic amino acid transporter), member 4(ko:K13866)	XP_022158144.1;cationic amino acid transporter 6, chloroplastic-like [Momordica charantia];Q9LZ20; Cationic amino acid transporter 6, chloroplastic OS=Arabidopsis thaliana OX=3702 GN=CAT6 PE=2 SV=1;AT5G04770.1;cationic amino acid transporter 6;LOC_Os04g45950.2;amino acid permease family protein, putative, expressed
MC06	23452134	0.79	1.11	T	C	T/C(10,43)	T/T(38,1)	MC06g1615	23448798	23453719	amino acid transmembrane transport(GO:0003333);transport(GO:0006810);ion transport(GO:0006811);anion transport(GO:0006820);amino acid transport(GO:0006865);biological_process(GO:0008150);response to external stimulus(GO:0009605);response to biotic stimulus(GO:0009607);response to nematode(GO:0009624);organic anion transport(GO:0015711);organic acid transport(GO:0015849);ion transmembrane transpor…	-;basic amino acid/polyamine antiporter, APA family(ko:K03294);solute carrier family 7 (cationic amino acid transporter), member 2(ko:K13864);solute carrier family 7 (cationic amino acid transporter), member 3(ko:K13865);solute carrier family 7 (cationic amino acid transporter), member 4(ko:K13866)	XP_022158144.1;cationic amino acid transporter 6, chloroplastic-like [Momordica charantia];Q9LZ20; Cationic amino acid transporter 6, chloroplastic OS=Arabidopsis thaliana OX=3702 GN=CAT6 PE=2 SV=1;AT5G04770.1;cationic amino acid transporter 6;LOC_Os04g45950.2;amino acid permease family protein, putative, expressed
[truncated: 1,920 more rows]

## Sheet: Table S4
Table S4 The basic information of 45 inbred lines of bitter gourd examined in this study.
Sample number	Variety	Name	Origin	Wild type/Cultivar	Stigma color
S051	charantia	THMC347	Bangladesh	Cultivar	Green
S093	charantia	THMC108	Indonesia	Cultivar	Yellow
21-304	charantia	Qijun426	Thailand	Cultivar	Yellow
21-310	charantia	Longkugua	Guangdong Province, China	Cultivar	Yellow
21-314	charantia	NLN212	Fujian Province, China	Cultivar	Yellow
21-316	charantia	NLN522	Fujian Province, China	Cultivar	Yellow
21-318	charantia	NLN509	Fujian Province, China	Cultivar	Yellow
21-321	charantia	Ruyu33	Fujian Province, China	Cultivar	Yellow
21-327	charantia	Chaoqun520	Fujian Province, China	Cultivar	Yellow
21-329	charantia	Te15	Fujian Province, China	Cultivar	Yellow
21-339	charantia	Chuangfukugua	Guangdong Province, China	Cultivar	Yellow
21-348	charantia	Meilvkugua	Fujian Province, China	Cultivar	Yellow
21-351	charantia	Nuohekugua	Fujian Province, China	Cultivar	Yellow
2-73	charantia	Jiangfeng-1	Jiangxi Province, China	Cultivar	Yellow
21-437	charantia	Xinhuikugua	Guangdong Province, China	Cultivar	Yellow
21-419	charantia	Yunnancigua	Yunnan Province, China	Wild type	Yellow
21-416	charantia	THMC-339	India	Wild type	Yellow
21-401	charantia	Hunan88	Hunan Province, China	Cultivar	Yellow
21-397	charantia	UX203	Hainan Province, China	Cultivar	Yellow
21-390	charantia	Jinchuan	Guangdong Province, China	Cultivar	Yellow
21-388	charantia	Meiyukugua	Fujian Province, China	Cultivar	Yellow
21-354	charantia	AVBG1310	Thailand	Cultivar	Green
21-358	charantia	AVBG1323	Thailand	Cultivar	Green
21-361	charantia	VNR-28	Philippine	Cultivar	Green
21-362	charantia	Parjat	Philippine	Cultivar	Green
21-363	charantia	Abihishek	Philippine	Cultivar	Green
21-364	charantia	VNR-32	Philippine	Cultivar	Green
2-76	charantia	Prachi	Philippine	Cultivar	Green
21-430	charantia	AVBG1602	Thailand	Cultivar	Green
21-428	charantia	AVBG1334	Thailand	Cultivar	Green
21-427	charantia	AVBG1343	Thailand	Cultivar	Green
21-426	muricata	THMC-98	Bangladesh	Wild type	Green
21-425	charantia	AVBG1436	Thailand	Cultivar	Green
21-424	charantia	AVBG1625	Thailand	Cultivar	Green
21-422	muricata	THMC-87	Bangladesh	Wild type	Green
21-420	muricata	THMC-227	Nepal	Wild type	Green
21-412	charantia	AVBG1471	Thailand	Cultivar	Green
21-410	charantia	AVBG1436	Thailand	Cultivar	Green
21-406	charantia	AVBG1401	Thailand	Cultivar	Green
21-396	charantia	Jiangkedading	Guangdong Province, China	Cultivar	Green
21-391	charantia	Guang47	Guangdong Province, China	Cultivar	Green
21-384	charantia	Min10	Fujian Province, China	Cultivar	Green
21-378	charantia	XiutianBG	Fujian Province, China	Cultivar	Green
21-375	charantia	Suixinkugua	Guangdong Province, China	Cultivar	Green
21-371	charantia	Yangsuokugua	Guangxi Province, China	Wild type	Green
21-368	charantia	US6214	Thailand	Cultivar	Green
21-366	charantia	Chaman	Thailand	Cultivar	Green

## Sheet: Table S5
Table S5 The accession numbers of APRR2 homologous genes in Cucurbitaceae family and other plant species for phylogenetic tree.
Species	Gene Number	Gene Name	GeneID/Accession Number	Reference	Database
Bitter gourd (Momordica charantia)	2	McAPRR2-1	Mc06g1638	This Study	CuGenDBv2
		McAPRR2-2	Mc10g1288	This Study
Cucumber (Cucumis sativus)	3	CsaAPRR2-1	CsaV3_1G017010	This Study
		CsaAPRR2-2	CsaV3_3G002030	This Study
		CsaAPRR2-3	CsaV3_3G049490	Liu et al. 2016
Melon (Cucumis melo)	2	CmAPRR2-1	MELO3C003375	Oren et al. 2019
		CmAPRR2-2	MELO3C013874	This Study
Sponge gourd (Sponge gourd)	2	LcyAPRR2-1	Lcy02g016130	This Study
		LcyAPRR2-2	Lcy11g019160	This Study
Watermelon (Citrullus lanatus)	2	ClaAPRR2-1	Cla97C09G175170	Oren et al. 2019
		ClaAPRR2-2	Cla97C10G186530	This Study
Bottle gourd (Lagenaria siceraria)	2	LsiAPRR2-1	Lsi05G000530	This Study
		LsiAPRR2-2	Lsi07G012280	This Study
Wax gourd (Benincasa hispida)	2	BhiAPRR2-1	BhiUN793G2/Bch05G003950	Ma et al. 2021
		BhiAPRR2-2	Bhi11G000105	This Study
Winter squash (Cucurbita maxima)	7	CmaAPRR2-1	CmaCh02G015890	This Study
		CmaAPRR2-2	CmaCh02G015900	This Study
		CmaAPRR2-3	CmaCh02G015920	This Study
		CmaAPRR2-4	CmaCh02G015930	This Study
		CmaAPRR2-5	CmaCh06G008410	This Study
		CmaAPRR2-6	CmaCh16G010840	This Study
		CmaAPRR2-7	CmaCh19G004420	This Study
Pumpkin (Cucurbita moschata)	7	CmoAPRR2-1	CmoCh02G016320	This Study
		CmoAPRR2-2	CmoCh02G016340	This Study
		CmoAPRR2-3	CmoCh02G016350	This Study
		CmoAPRR2-4	CmoCh06G008640	This Study
		CmoAPRR2-5	CmoCh16G011310	This Study
		CmoAPRR2-6	CmoCh19G004510	This Study
		CmoAPRR2-7	CmoCh19G004530/4540	This Study
Zucchini(Cucurbita pepo)	7	CpoAPRR2-1	Cp4.1LG15g03360	Zhu et al. 2022
		CpoAPRR2-2	Cp4.1LG15g03420	Zhu et al. 2022
		CpoAPRR2-3	Cp4.1LG05g02060	This Study
		CpoAPRR2-4	Cp4.1LG05g02070	This Study
		CpoAPRR2-5	Cp4.1LG05g02080	This Study
		CpoAPRR2-6	Cp4.1LG14g08960	This Study
		CpoAPRR2-7	Cp4.1LG00g03760	This Study
Apple (Malus domestica)	1	MdAPRR2	LOC103440803	\	NCBI
Tomato (Solanum lycopersicum)	1	SlAPRR2	LOC101245957	\
Pepper (Capsicum annuum)	2	CaAPRR2	CA06g13040	Lim et al. 2021	SGN
		CaPRR2*	CA00g25180/Capana01g000809	Jeong et al. 2020
Eggplant (Solanum melongena)	1	SmAPRR2	Sme2.5_00446.1_g00003.1	Fang et al. 2023	Eggplant Genome Database
Arabidopsis thaliana	\	AtAPRR1	AT5G61380	Hwang et al. 2001	TAIR
	\	AtAPRR2	AT4G18020	Hwang et al. 2001
	\	AtGLK1	AT2G20570	Susila et al. 2023
	\	AtGLK2	AT5G44190	Susila et al. 2023
* CaPRR2 is a homolog of APRR2-like gene.

## Sheet: Table S6
Table S6 The genotype of two non-synonymous SNPs and 15 bp Indels in 45 inbred lines.
	SNP.A23824615G	SNP.A23825627G	15 bp Insertion	Phenotype
S051	A	A	Absent	Green
S093	G	G	Present	Yellow
21-304	G	G	Present	Yellow
21-310	G	G	Present	Yellow
21-314	G	G	Present	Yellow
21-316	G	G	Present	Yellow
21-318	G	G	Present	Yellow
21-321	G	G	Present	Yellow
21-327	G	G	Present	Yellow
21-329	G	G	Present	Yellow
21-339	G	G	Present	Yellow
21-348	G	G	Present	Yellow
21-351	G	G	Present	Yellow
2-73	G	G	Present	Yellow
21-437	G	G	Present	Yellow
21-419	G	G	Present	Yellow
21-416	G	G	Present	Yellow
21-401	G	G	Present	Yellow
21-397	G	G	Present	Yellow
21-390	G	G	Present	Yellow
21-388	G	G	Present	Yellow
21-354	G	A	Absent	Green
21-358	A	A	Absent	Green
21-361	A	A	Absent	Green
21-362	A	A	Absent	Green
21-363	A	A	Absent	Green
21-364	A	A	Absent	Green
2-76	A	A	Absent	Green
21-430	A	A	Absent	Green
21-428	A	A	Absent	Green
21-427	G	A	Absent	Green
21-426	A	A	Absent	Green
21-425	A	A	Absent	Green
21-424	A	A	Absent	Green
21-422	A	A	Absent	Green
21-420	A	A	Absent	Green
21-412	A	A	Absent	Green
21-410	A	A	Absent	Green
21-406	G	A	Absent	Green
21-396	G	A	Absent	Green
21-391	A	A	Absent	Green
21-384	\	\	Absent	Green
21-378	G	A	Absent	Green
21-375	\	A	Absent	Green
21-371	A	A	Absent	Green
21-368	A	A	Absent	Green
21-366	A	A	Absent	Green
